# Supplementary material for: Investigation of memory-enhancing effects of Streptococcus thermophilus EG007 in mice and elucidating molecular and metagenomic characteristics using nanopore sequencing
Source: Sci Rep. 2022 Aug 2;12:13274. doi: 10.1038/s41598-022-14837-z (PMC9346115; doi:10.1038/s41598-022-14837-z)
Supplement: Supplementary file 3 — Supplementary Table 2. [file 41598_2022_14837_MOESM3_ESM.xlsx]

## Sheet: S.Table2
X	Y	correlation coefficient	p-value
d__Bacteria;p__Firmicutes;c__Clostridia;o__Peptostreptococcales	d__Bacteria;p__Bacteroidota;c__Bacteroidia;o__Bacteroidales	-0.952829	0.000253203
d__Bacteria;p__Firmicutes;c__Clostridia;o__Lachnospirales;f__Lachnospiraceae;g__Sellimonas;g__Sellimonas intestinalis	d__Bacteria;p__Firmicutes;c__Bacilli;o__Lactobacillales;f__Enterococcaceae;g__Enterococcus;g__Enterococcus asini	-0.94944	0.000310983
d__Bacteria;p__Firmicutes;c__Clostridia;o__Lachnospirales;f__Lachnospiraceae;g__Anaerocolumna;g__Anaerocolumna sp000702945	d__Bacteria;p__Bacteroidota;c__Bacteroidia;o__Bacteroidales;f__Tannerellaceae;g__Parabacteroides;g__Parabacteroides sp900155425	-0.947335	0.000350911
d__Bacteria;p__Bacteroidota;c__Bacteroidia;o__Bacteroidales;f__Muribaculaceae;g__Muribaculum	d__Bacteria;p__Bacteroidota;c__Bacteroidia;o__Bacteroidales;f__Bacteroidaceae;g__Bacteroides	-0.94602	0.000377469
d__Bacteria;p__Bacteroidota;c__Bacteroidia;o__Bacteroidales;f__Bacteroidaceae	d__Bacteria;p__Bacteroidota;c__Bacteroidia;o__Bacteroidales;f__Muribaculaceae	-0.943721	0.000427026
d__Bacteria;p__Firmicutes	d__Bacteria;p__Bacteroidota	-0.943405	0.000434166
d__Bacteria;p__Firmicutes;c__Clostridia;o__Lachnospirales;f__Lachnospiraceae;g__Faecalicatena;g__Faecalicatena sp900120155	d__Bacteria;p__Bacteroidota;c__Bacteroidia;o__Bacteroidales;f__Tannerellaceae;g__Tannerella;g__Tannerella sp003033925	-0.942049	0.000465647
d__Bacteria;p__Firmicutes;c__Bacilli;o__Mycoplasmatales;f__Mycoplasmataceae;g__Mycoplasma	d__Bacteria;p__Firmicutes;c__Bacilli;o__Lactobacillales;f__Lactobacillaceae;g__Lactobacillus	-0.936024	0.000623614
d__Bacteria;p__Bacteroidota;c__Bacteroidia;o__Bacteroidales;f__Bacteroidaceae;g__CAG-462;g__CAG-462 sp900291465	d__Bacteria;p__Bacteroidota;c__Bacteroidia;o__Bacteroidales;f__Bacteroidaceae;g__Bacteroides;g__Bacteroides xylanisolvens	-0.931913	0.000749347
d__Bacteria;p__Firmicutes;c__Clostridia;o__Lachnospirales;f__Lachnospiraceae;g__Eubacterium;g__Eubacterium hallii	d__Bacteria;p__Firmicutes;c__Desulfotomaculia;o__Desulfotomaculales;f__Desulfotomaculaceae;g__Desulfotomaculum;g__Desulfotomaculum ruminis	-0.927935	0.00088579
d__Bacteria;p__Firmicutes;c__Bacilli;o__Staphylococcales;f__Staphylococcaceae;g__Staphylococcus;g__Staphylococcus simulans	d__Bacteria;p__Bacteroidota;c__Bacteroidia;o__Bacteroidales;f__Tannerellaceae;g__Parabacteroides;g__Parabacteroides gordonii	-0.926308	0.000945992
d__Bacteria;p__Bacteroidota;c__Bacteroidia;o__Bacteroidales;f__Tannerellaceae;g__Tannerella	d__Bacteria;p__Firmicutes;c__Clostridia;o__Peptostreptococcales;f__Anaerovoracaceae;g__Mogibacterium	-0.921449	0.00114146
d__Bacteria;p__Bacteroidota;c__Bacteroidia;o__Bacteroidales;f__Muribaculaceae;g__Muribaculum;g__Muribaculum intestinale	d__Bacteria;p__Firmicutes;c__Bacilli;o__Erysipelotrichales;f__Erysipelotrichaceae;g__Holdemania;g__Holdemania sp900120005	-0.919228	0.00123888
d__Bacteria;p__Firmicutes;c__Clostridia;o__Oscillospirales	d__Bacteria;p__Firmicutes;c__Clostridia;o__Clostridiales	-0.918908	0.00125335
d__Bacteria;p__Firmicutes;c__Clostridia;o__Oscillospirales;f__Ruminococcaceae;g__Anaerotruncus;g__Anaerotruncus sp900199635	d__Bacteria;p__Bacteroidota;c__Bacteroidia;o__Bacteroidales;f__Bacteroidaceae;g__Bacteroides;g__Bacteroides sp002161565	-0.918807	0.00125796
d__Bacteria;p__Firmicutes;c__Negativicutes;o__Acidaminococcales;f__Acidaminococcaceae;g__Acidaminococcus;g__Acidaminococcus intestini	d__Bacteria;p__Firmicutes;c__Clostridia;o__Lachnospirales;f__Lachnospiraceae;g__Blautia;g__Blautia hominis	-0.918475	0.00127312
d__Bacteria;p__Firmicutes;c__Clostridia;o__Lachnospirales;f__Lachnospiraceae;g__Eubacterium;g__Eubacterium sp000270305	d__Bacteria;p__Bacteroidota;c__Bacteroidia;o__Bacteroidales;f__Bacteroidaceae;g__Prevotella;g__Prevotella sp000688375	-0.914846	0.00144676
d__Bacteria;p__Firmicutes;c__Bacilli;o__Paenibacillales;f__Paenibacillaceae;g__Paenibacillus	d__Bacteria;p__Firmicutes;c__Clostridia;o__Lachnospirales;f__Lachnospiraceae;g__Blautia	-0.914604	0.00145888
d__Bacteria;p__Bacteroidota;c__Bacteroidia;o__Bacteroidales;f__Muribaculaceae;g__Muribaculum;g__Muribaculum intestinale	d__Bacteria;p__Firmicutes;c__Clostridia;o__Acetivibrionales;f__Acetivibrionaceae;g__Ruminiclostridium;g__Ruminiclostridium thermosuccinogenes	-0.911975	0.00159457
d__Bacteria;p__Firmicutes;c__Clostridia;o__Lachnospirales;f__Lachnospiraceae;g__992a;g__992a sp001940245	d__Bacteria;p__Bacteroidota;c__Bacteroidia;o__Bacteroidales;f__Tannerellaceae;g__Parabacteroides;g__Parabacteroides sp900155425	-0.91163	0.00161291
d__Bacteria;p__Firmicutes;c__Negativicutes;o__Acidaminococcales;f__Acidaminococcaceae;g__Acidaminococcus;g__Acidaminococcus intestini	d__Bacteria;p__Firmicutes;c__Clostridia;o__Lachnospirales;f__Lachnospiraceae;g__Blautia;g__Blautia wexlerae	-0.909926	0.00170578
d__Bacteria;p__Firmicutes;c__Bacilli;o__Mycoplasmatales;f__Mycoplasmataceae;g__Spiroplasma;g__Spiroplasma eriocheiris	d__Bacteria;p__Bacteroidota;c__Bacteroidia;o__Bacteroidales;f__Tannerellaceae;g__Parabacteroides;g__Parabacteroides chinchillae	-0.909227	0.00174488
d__Bacteria;p__Firmicutes;c__Clostridia	d__Bacteria;p__Bacteroidota;c__Bacteroidia	-0.906903	0.00187894
d__Bacteria;p__Firmicutes;c__Clostridia;o__Lachnospirales;f__Lachnospiraceae;g__Faecalicatena;g__Faecalicatena sp000364245	d__Bacteria;p__Firmicutes;c__Clostridia;o__Tissierellales;f__Gottschalkiaceae;g__Gottschalkia;g__Gottschalkia acidurici	-0.906429	0.00190709
d__Bacteria;p__Firmicutes;c__Clostridia;o__Lachnospirales;f__Lachnospiraceae;g__Blautia;g__Blautia obeum	d__Bacteria;p__Bacteroidota;c__Bacteroidia;o__Bacteroidales;f__Tannerellaceae;g__Parabacteroides;g__Parabacteroides sp900155425	-0.905747	0.00194808
d__Bacteria;p__Firmicutes;c__Clostridia;o__Lachnospirales;f__Lachnospiraceae;g__Faecalicatena;g__Faecalicatena sp900120155	d__Bacteria;p__Bacteroidota;c__Bacteroidia;o__Bacteroidales;f__Bacteroidaceae;g__Bacteroides;g__Bacteroides sp002161565	-0.903254	0.00210275
d__Bacteria;p__Firmicutes;c__Desulfitobacteriia;o__Desulfitobacteriales;f__Desulfitobacteriaceae;g__Desulfosporosinus;g__Desulfosporosinus acidiphilus	d__Bacteria;p__Firmicutes;c__Clostridia;o__Lachnospirales;f__Lachnospiraceae;g__Eubacterium;g__Eubacterium hallii	-0.902909	0.00212475
d__Bacteria;p__Firmicutes;c__Clostridia;o__Lachnospirales;f__Lachnospiraceae;g__Sellimonas;g__Sellimonas intestinalis	d__Bacteria;p__Firmicutes;c__Bacilli;o__Bacillales;f__Bacillaceae;g__Bacillus;g__Bacillus sp002574545	-0.902352	0.00216057
d__Bacteria;p__Firmicutes;c__Clostridia;o__Lachnospirales;f__Lachnospiraceae;g__Anaerocolumna;g__Anaerocolumna sp000702945	d__Bacteria;p__Bacteroidota;c__Bacteroidia;o__Bacteroidales;f__Coprobacteraceae;g__Coprobacter;g__Coprobacter secundus	-0.90173	0.00220106
d__Bacteria;p__Firmicutes;c__Clostridia;o__Oscillospirales;f__Ruminococcaceae;g__Massilimaliae;g__Massilimaliae massiliensis	d__Bacteria;p__Firmicutes;c__Clostridia;o__Clostridiales;f__Clostridiaceae;g__Clostridium;g__Clostridium ljungdahlii	-0.901257	0.0022322
d__Bacteria;p__Firmicutes;c__Clostridia;o__Christensenellales;f__Christensenellaceae;g__Catabacter;g__Catabacter hongkongensis	d__Bacteria;p__Bacteroidota;c__Bacteroidia;o__Bacteroidales;f__Bacteroidaceae;g__Prevotella;g__Prevotella sp000688375	-0.900618	0.00227469
d__Bacteria;p__Firmicutes;c__Clostridia;o__Peptostreptococcales;f__Natronincolaceae;g__Clostridium;g__Clostridium aceticum	d__Bacteria;p__Firmicutes;c__Bacilli;o__Mycoplasmatales;f__Mycoplasmataceae;g__Mycoplasma;g__Mycoplasma capricolum	-0.900577	0.00227739
d__Bacteria;p__Proteobacteria;c__Gammaproteobacteria;o__Burkholderiales;f__Burkholderiaceae;g__Parasutterella;g__Parasutterella excrementihominis	d__Bacteria;p__Firmicutes;c__Clostridia;o__Oscillospirales;f__Ruminococcaceae;g__Angelakisella;g__Angelakisella massiliensis	-0.90056	0.00227857
d__Bacteria;p__Firmicutes;c__Clostridia;o__Oscillospirales;f__Ruminococcaceae;g__Angelakisella	d__Bacteria;p__Proteobacteria;c__Gammaproteobacteria;o__Burkholderiales;f__Burkholderiaceae;g__Parasutterella	-0.900177	0.00230429
d__Bacteria;p__Firmicutes;c__Clostridia;o__Lachnospirales;f__Lachnospiraceae;g__Faecalicatena;g__Faecalicatena sp001487105	d__Bacteria;p__Firmicutes;c__Bacilli;o__Erysipelotrichales;f__Erysipelatoclostridiaceae;g__Erysipelatoclostridium;g__Erysipelatoclostridium ramosum	-0.900033	0.00231403
d__Bacteria;p__Firmicutes;c__Clostridia;o__Lachnospirales;f__Lachnospiraceae;g__Faecalicatena;g__Faecalicatena sp900120155	d__Bacteria;p__Bacteroidota;c__Bacteroidia;o__Bacteroidales;f__Bacteroidaceae;g__Prevotella;g__Prevotella oryzae	-0.89994	0.00232031
d__Bacteria;p__Firmicutes;c__Clostridia;o__Lachnospirales;f__Lachnospiraceae;g__Anaerostipes;g__Anaerostipes sp001940315	d__Bacteria;p__Firmicutes;c__Desulfotomaculia;o__Desulfotomaculales;f__Desulfotomaculaceae;g__Desulfotomaculum;g__Desulfotomaculum nigrificans	-0.899679	0.00233803
d__Bacteria;p__Firmicutes;c__Clostridia;o__Lachnospirales;f__Lachnospiraceae;g__Blautia;g__Blautia obeum	d__Bacteria;p__Bacteroidota;c__Bacteroidia;o__Bacteroidales;f__Coprobacteraceae;g__Coprobacter;g__Coprobacter secundus	-0.89782	0.00246688
d__Bacteria;p__Bacteroidota;c__Bacteroidia;o__Bacteroidales;f__Muribaculaceae;g__Muribaculum;g__Muribaculum intestinale	d__Bacteria;p__Deferribacterota;c__Deferribacteres;o__Deferribacterales;f__Mucispirillaceae;g__Mucispirillum;g__Mucispirillum schaedleri	-0.897137	0.00251533
d__Bacteria;p__Cyanobacteria;c__Cyanobacteriia;o__Phormidesmiales;f__Phormidesmiaceae;g__PCC-6406;g__PCC-6406 sp000332095	d__Bacteria;p__Firmicutes;c__Bacilli;o__Lactobacillales;f__Streptococcaceae;g__Streptococcus;g__Streptococcus parasanguinis	-0.896935	0.00252982
d__Bacteria;p__Bacteroidota;c__Bacteroidia;o__Bacteroidales;f__Muribaculaceae;g__Muribaculum	d__Bacteria;p__Deferribacterota;c__Deferribacteres;o__Deferribacterales;f__Mucispirillaceae;g__Mucispirillum	-0.89633	0.00257335
d__Bacteria;p__Firmicutes;c__Clostridia;o__Lachnospirales;f__Lachnospiraceae;g__Blautia;g__Blautia sp900120295	d__Bacteria;p__Bacteroidota;c__Bacteroidia;o__Bacteroidales;f__Bacteroidaceae;g__Prevotella;g__Prevotella intermedia	-0.896257	0.00257868
d__Bacteria;p__Deferribacterota;c__Deferribacteres;o__Deferribacterales;f__Mucispirillaceae	d__Bacteria;p__Bacteroidota;c__Bacteroidia;o__Bacteroidales;f__Muribaculaceae	-0.896128	0.00258807
d__Bacteria;p__Firmicutes;c__Clostridia;o__Oscillospirales;f__Ruminococcaceae;g__Massilimaliae;g__Massilimaliae massiliensis	d__Bacteria;p__Bacteroidota;c__Bacteroidia;o__Bacteroidales;f__Tannerellaceae;g__Tannerella;g__Tannerella sp003033925	-0.895563	0.00262936
d__Bacteria;p__Bacteroidota;c__Bacteroidia;o__Bacteroidales;f__Bacteroidaceae;g__Bacteroides;g__Bacteroides xylanisolvens	d__Bacteria;p__Bacteroidota;c__Bacteroidia;o__Bacteroidales;f__Bacteroidaceae;g__Prevotella;g__Prevotella sp000688375	-0.895194	0.00265655
d__Bacteria;p__Bacteroidota;c__Bacteroidia;o__Bacteroidales;f__Coprobacteraceae;g__Coprobacter	d__Bacteria;p__Firmicutes;c__Clostridia;o__Lachnospirales;f__Lachnospiraceae;g__Anaerocolumna	-0.895118	0.00266222
d__Bacteria;p__Firmicutes;c__Clostridia;o__Lachnospirales;f__Lachnospiraceae;g__Anaerostipes;g__Anaerostipes sp001940315	d__Bacteria;p__Bacteroidota;c__Bacteroidia;o__Bacteroidales;f__Tannerellaceae;g__Massilibacteroides;g__Massilibacteroides vaginae	-0.894587	0.00270171
d__Bacteria;p__Bacteroidota;c__Bacteroidia;o__Bacteroidales	d__Bacteria;p__Firmicutes;c__Clostridia;o__Lachnospirales	-0.894515	0.00270709
d__Bacteria;p__Firmicutes;c__Clostridia;o__Lachnospirales;f__Lachnospiraceae;g__Faecalicatena;g__Faecalicatena lactaris	d__Bacteria;p__Firmicutes;c__Clostridia;o__Tissierellales;f__Gottschalkiaceae;g__Gottschalkia;g__Gottschalkia acidurici	-0.894226	0.00272882
d__Bacteria;p__Firmicutes;c__Clostridia;o__Lachnospirales;f__Lachnospiraceae;g__Eubacterium;g__Eubacterium hallii	d__Bacteria;p__Firmicutes;c__Desulfotomaculia;o__Desulfotomaculales;f__Desulfotomaculaceae;g__Desulfotomaculum;g__Desulfotomaculum gibsoniae	-0.894028	0.00274372
d__Bacteria;p__Firmicutes;c__Clostridia;o__Lachnospirales;f__Lachnospiraceae;g__Blautia;g__Blautia hominis	d__Bacteria;p__Bacteroidota;c__Bacteroidia;o__Bacteroidales;f__Bacteroidaceae;g__Bacteroides;g__Bacteroides sp002161565	-0.893125	0.00281245
d__Bacteria;p__Firmicutes;c__Clostridia;o__Tissierellales;f__Gottschalkiaceae;g__Gottschalkia;g__Gottschalkia acidurici	d__Bacteria;p__Firmicutes;c__Clostridia;o__Peptostreptococcales;f__Anaerovoracaceae;g__Mogibacterium;g__Mogibacterium pumilum	-0.892493	0.00286128
d__Bacteria;p__Firmicutes;c__Clostridia;o__Oscillospirales;f__Ruminococcaceae;g__Bittarella;g__Bittarella massiliensis	d__Bacteria;p__Firmicutes;c__Bacilli;o__Lactobacillales;f__Streptococcaceae;g__Streptococcus;g__Streptococcus salivarius	-0.891298	0.00295501
d__Bacteria;p__Firmicutes;c__Clostridia;o__Oscillospirales;f__Ruminococcaceae;g__Provencibacterium	d__Bacteria;p__Bacteroidota;c__Bacteroidia;o__Bacteroidales;f__Bacteroidaceae;g__CAG-462	-0.891187	0.00296383
d__Bacteria;p__Firmicutes;c__Negativicutes;o__Acidaminococcales;f__Acidaminococcaceae;g__Acidaminococcus	d__Bacteria;p__Firmicutes;c__Clostridia;o__Lachnospirales;f__Lachnospiraceae;g__Blautia	-0.891015	0.00297746
d__Bacteria;p__Bacteroidota;c__Bacteroidia;o__Bacteroidales;f__Bacteroidaceae;g__CAG-462;g__CAG-462 sp900291465	d__Bacteria;p__Firmicutes;c__Clostridia;o__Oscillospirales;f__Ruminococcaceae;g__Provencibacterium;g__Provencibacterium massiliense	-0.890875	0.00298867
d__Bacteria;p__Firmicutes;c__Clostridia;o__Lachnospirales;f__Lachnospiraceae;g__Blautia;g__Blautia obeum	d__Bacteria;p__Firmicutes;c__Desulfotomaculia;o__Desulfotomaculales;f__Desulfotomaculaceae;g__Desulfotomaculum;g__Desulfotomaculum ruminis	-0.890415	0.00302549
d__Bacteria;p__Firmicutes;c__Bacilli;o__Lactobacillales;f__Lactobacillaceae;g__Lactobacillus;g__Lactobacillus fermentum	d__Bacteria;p__Bacteroidota;c__Bacteroidia;o__Bacteroidales;f__Bacteroidaceae;g__Bacteroides;g__Bacteroides clarus	-0.889856	0.00307071
d__Bacteria;p__Firmicutes;c__Clostridia;o__Lachnospirales;f__Lachnospiraceae;g__Bariatricus;g__Bariatricus massiliensis	d__Bacteria;p__Bacteroidota;c__Bacteroidia;o__Bacteroidales;f__Bacteroidaceae;g__Bacteroides;g__Bacteroides heparinolyticus	-0.889712	0.00308239
d__Bacteria;p__Deferribacterota;c__Deferribacteres;o__Deferribacterales;f__Mucispirillaceae	d__Bacteria;p__Firmicutes;c__Bacilli;o__Bacillales;f__Salisediminibacteriaceae	-0.888429	0.00318806
d__Bacteria;p__Firmicutes;c__Clostridia;o__Tissierellales;f__Gottschalkiaceae;g__Gottschalkia;g__Gottschalkia acidurici	d__Bacteria;p__Firmicutes;c__Clostridia;o__Lachnospirales;f__Lachnospiraceae;g__Faecalicatena;g__Faecalicatena contorta	-0.887857	0.00323592
d__Bacteria;p__Bacteroidota;c__Bacteroidia;o__Bacteroidales;f__Bacteroidaceae;g__Prevotella;g__Prevotella sp900290275	d__Bacteria;p__Firmicutes;c__Bacilli;o__Lactobacillales;f__Streptococcaceae;g__Streptococcus;g__Streptococcus salivarius	-0.887688	0.00325008
d__Bacteria;p__Firmicutes;c__Desulfotomaculia;o__Desulfotomaculales;f__Desulfotomaculaceae;g__Desulfotomaculum;g__Desulfotomaculum nigrificans	d__Bacteria;p__Bacteroidota;c__Bacteroidia;o__Bacteroidales;f__Bacteroidaceae;g__Bacteroides;g__Bacteroides xylanisolvens	-0.886254	0.00337247
d__Bacteria;p__Bacteroidota;c__Bacteroidia;o__Bacteroidales;f__Bacteroidaceae;g__Prevotellamassilia;g__Prevotellamassilia timonensis	d__Bacteria;p__Firmicutes;c__Clostridia;o__Lachnospirales;f__Lachnospiraceae;g__Faecalicatena;g__Faecalicatena sp900120155	-0.886008	0.00339371
d__Bacteria;p__Bacteroidota;c__Bacteroidia;o__Bacteroidales;f__Muribaculaceae;g__Muribaculum;g__Muribaculum intestinale	d__Bacteria;p__Firmicutes;c__Clostridia;o__Lachnospirales;f__Lachnospiraceae;g__Dorea;g__Dorea phocaeense	-0.885499	0.00343801
d__Bacteria;p__Bacteroidota;c__Bacteroidia;o__Bacteroidales;f__Tannerellaceae;g__Parabacteroides;g__Parabacteroides timonensis	d__Bacteria;p__Firmicutes;c__Clostridia;o__Lachnospirales;f__Lachnospiraceae;g__Blautia;g__Blautia wexlerae	-0.883823	0.00358647
d__Bacteria;p__Firmicutes;c__Bacilli;o__Lactobacillales;f__Lactobacillaceae;g__Pediococcus;g__Pediococcus pentosaceus	d__Bacteria;p__Firmicutes;c__Bacilli;o__Staphylococcales;f__Staphylococcaceae;g__Staphylococcus;g__Staphylococcus nepalensis	-0.883297	0.00363397
d__Bacteria;p__Firmicutes;c__Bacilli;o__Staphylococcales;f__Staphylococcaceae;g__Staphylococcus;g__Staphylococcus auricularis	d__Bacteria;p__Cyanobacteria;c__Cyanobacteriia;o__Cyanobacteriales;f__Nostocaceae;g__Nodularia;g__Nodularia spumigena	-0.881002	0.00384565
d__Bacteria;p__Firmicutes;c__Clostridia;o__Lachnospirales;f__Lachnospiraceae;g__Lachnobacterium	d__Bacteria;p__Firmicutes;c__Bacilli;o__Lactobacillales;f__Lactobacillaceae;g__Lactobacillus	-0.879275	0.00401012
d__Bacteria;p__Firmicutes;c__Clostridia;o__Lachnospirales;f__Lachnospiraceae;g__Dorea;g__Dorea sp900086625	d__Bacteria;p__Bacteroidota;c__Bacteroidia;o__Bacteroidales;f__Bacteroidaceae;g__Prevotella;g__Prevotella sp000688375	-0.878839	0.0040523
d__Bacteria;p__Bacteroidota;c__Bacteroidia;o__Bacteroidales;f__Bacteroidaceae;g__Prevotella;g__Prevotella fusca	d__Bacteria;p__Firmicutes;c__Clostridia;o__Lachnospirales;f__Lachnospiraceae;g__Blautia;g__Blautia obeum	-0.878185	0.00411615
d__Bacteria;p__Firmicutes;c__Bacilli;o__Erysipelotrichales;f__Erysipelatoclostridiaceae;g__Erysipelatoclostridium;g__Erysipelatoclostridium spiroforme	d__Bacteria;p__Bacteroidota;c__Bacteroidia;o__Bacteroidales;f__Muribaculaceae;g__Muribaculum;g__Muribaculum intestinale	-0.878131	0.00412151
d__Bacteria;p__Firmicutes;c__Clostridia;o__Lachnospirales;f__Lachnospiraceae;g__Sellimonas;g__Sellimonas intestinalis	d__Bacteria;p__Cyanobacteria;c__Cyanobacteriia;o__Cyanobacteriales;f__Nostocaceae;g__Anabaena;g__Anabaena cylindrica	-0.877469	0.00418681
d__Bacteria;p__Bacteroidota;c__Bacteroidia;o__Bacteroidales;f__Bacteroidaceae;g__Prevotella;g__Prevotella sp002933775	d__Bacteria;p__Firmicutes;c__Clostridia;o__Lachnospirales;f__Lachnospiraceae;g__Blautia;g__Blautia wexlerae	-0.877204	0.00421316
d__Bacteria;p__Bacteroidota;c__Bacteroidia;o__Bacteroidales;f__Bacteroidaceae;g__Prevotella;g__Prevotella sp900290275	d__Bacteria;p__Firmicutes;c__Bacilli;o__Lactobacillales;f__Streptococcaceae;g__Streptococcus;g__Streptococcus thermophilus	-0.877112	0.00422238
d__Bacteria;p__Bacteroidota;c__Bacteroidia;o__Bacteroidales;f__Coprobacteraceae;g__Coprobacter;g__Coprobacter secundus	d__Bacteria;p__Firmicutes;c__Clostridia;o__Peptostreptococcales;f__Anaerovoracaceae;g__S5-A14a;g__S5-A14a sp000758905	-0.876137	0.00432039
d__Bacteria;p__Firmicutes;c__Bacilli;o__Lactobacillales;f__Lactobacillaceae;g__Lactobacillus;g__Lactobacillus reuteri	d__Bacteria;p__Firmicutes;c__Clostridia;o__Lachnospirales;f__Lachnospiraceae;g__Lachnospira;g__Lachnospira eligens	-0.87506	0.00443033
d__Bacteria;p__Firmicutes;c__Clostridia;o__Lachnospirales;f__Lachnospiraceae;g__Lachnotalea;g__Lachnotalea glycerini	d__Bacteria;p__Bacteroidota;c__Bacteroidia;o__Bacteroidales;f__Bacteroidaceae;g__Prevotella;g__Prevotella denticola	-0.874099	0.0045299
d__Bacteria;p__Bacteroidota;c__Bacteroidia;o__Bacteroidales;f__Tannerellaceae;g__Parabacteroides;g__Parabacteroides sp900155425	d__Bacteria;p__Firmicutes;c__Clostridia;o__Lachnospirales;f__Lachnospiraceae;g__Blautia;g__Blautia hansenii	-0.873788	0.00456241
d__Bacteria;p__Firmicutes;c__Clostridia;o__Lachnospirales;f__Lachnospiraceae;g__Blautia;g__Blautia hominis	d__Bacteria;p__Bacteroidota;c__Bacteroidia;o__Bacteroidales;f__Tannerellaceae;g__Parabacteroides;g__Parabacteroides sp900155425	-0.873619	0.00458015
SA	d__Bacteria;p__Bacteroidota;c__Bacteroidia;o__Bacteroidales;f__Bacteroidaceae;g__Prevotella;g__Prevotella sp900290275	-0.872679	0.00467975
d__Bacteria;p__Deferribacterota	d__Bacteria;p__Bacteroidota	-0.872571	0.00469127
d__Bacteria;p__Deferribacterota;c__Deferribacteres	d__Bacteria;p__Bacteroidota;c__Bacteroidia	-0.872562	0.0046922
d__Bacteria;p__Bacteroidota;c__Bacteroidia;o__Bacteroidales	d__Bacteria;p__Deferribacterota;c__Deferribacteres;o__Deferribacterales	-0.872438	0.0047054
d__Bacteria;p__Firmicutes;c__Desulfotomaculia;o__Desulfotomaculales;f__Desulfotomaculaceae;g__Desulfotomaculum;g__Desulfotomaculum nigrificans	d__Bacteria;p__Firmicutes;c__Bacilli;o__Erysipelotrichales;f__Erysipelotrichaceae;g__Absiella;g__Absiella sp000163515	-0.871693	0.00478562
d__Bacteria;p__Bacteroidota;c__Bacteroidia;o__Bacteroidales;f__Bacteroidaceae;g__Prevotella;g__Prevotella fusca	d__Bacteria;p__Firmicutes;c__Clostridia;o__Lachnospirales;f__Lachnospiraceae;g__Anaerocolumna;g__Anaerocolumna sp000702945	-0.871384	0.0048191
d__Bacteria;p__Firmicutes;c__Clostridia;o__Lachnospirales;f__Lachnospiraceae	d__Bacteria;p__Bacteroidota;c__Bacteroidia;o__Bacteroidales;f__Coprobacteraceae	-0.870423	0.00492418
d__Bacteria;p__Proteobacteria;c__Gammaproteobacteria;o__Burkholderiales;f__Burkholderiaceae;g__Parasutterella;g__Parasutterella excrementihominis	d__Bacteria;p__Firmicutes;c__Bacilli;o__Bacillales;f__Bacillaceae;g__Bacillus;g__Bacillus sp002556365	-0.87027	0.00494106
d__Bacteria;p__Firmicutes;c__Clostridia;o__Lachnospirales;f__Lachnospiraceae;g__Robinsoniella;g__Robinsoniella peoriensis	d__Bacteria;p__Bacteroidota;c__Bacteroidia;o__Bacteroidales;f__Bacteroidaceae;g__Prevotella;g__Prevotella sp000688375	-0.869856	0.00498688
d__Bacteria;p__Firmicutes;c__Negativicutes;o__Acidaminococcales;f__Acidaminococcaceae;g__Acidaminococcus;g__Acidaminococcus intestini	d__Bacteria;p__Firmicutes;c__Clostridia;o__Lachnospirales;f__Lachnospiraceae;g__Anaerocolumna;g__Anaerocolumna sp000702945	-0.869183	0.00506194
d__Bacteria;p__Bacteroidota;c__Bacteroidia;o__Bacteroidales;f__Barnesiellaceae;g__Barnesiella;g__Barnesiella viscericola	d__Bacteria;p__Firmicutes;c__Bacilli;o__Lactobacillales;f__Lactobacillaceae;g__Lactobacillus;g__Lactobacillus fermentum	-0.86821	0.00517184
d__Bacteria;p__Firmicutes;c__Negativicutes;o__Acidaminococcales;f__Acidaminococcaceae;g__Acidaminococcus;g__Acidaminococcus intestini	d__Bacteria;p__Firmicutes;c__Clostridia;o__Peptostreptococcales;f__Anaerovoracaceae;g__Mogibacterium;g__Mogibacterium pumilum	-0.868203	0.00517254
d__Bacteria;p__Firmicutes;c__Clostridia;o__Oscillospirales;f__Ruminococcaceae;g__Ruminococcus	d__Bacteria;p__Firmicutes;c__Clostridia;o__Oscillospirales;f__Oscillospiraceae;g__Intestinimonas	-0.867911	0.00520585
d__Bacteria;p__Bacteroidota;c__Bacteroidia;o__Bacteroidales;f__Coprobacteraceae;g__Coprobacter;g__Coprobacter fastidiosus	d__Bacteria;p__Firmicutes;c__Clostridia;o__Lachnospirales;f__Lachnospiraceae;g__Anaerocolumna;g__Anaerocolumna sp000702945	-0.866766	0.00533758
d__Bacteria;p__Firmicutes;c__Bacilli;o__Staphylococcales;f__Staphylococcaceae;g__Staphylococcus;g__Staphylococcus auricularis	d__Bacteria;p__Cyanobacteria;c__Cyanobacteriia;o__Cyanobacteriales;f__Nostocaceae;g__Anabaena;g__Anabaena cylindrica	-0.866709	0.00534423
d__Bacteria;p__Firmicutes;c__Bacilli;o__Lactobacillales;f__Lactobacillaceae;g__Pediococcus;g__Pediococcus inopinatus	d__Bacteria;p__Cyanobacteria;c__Cyanobacteriia;o__Cyanobacteriales;f__Phormidiaceae;g__Planktothrix;g__Planktothrix tepida	-0.866587	0.00535843
d__Bacteria;p__Bacteroidota;c__Bacteroidia;o__Bacteroidales;f__Bacteroidaceae;g__Bacteroides;g__Bacteroides sp002161565	d__Bacteria;p__Firmicutes;c__Clostridia;o__Oscillospirales;f__Ruminococcaceae;g__HUN007;g__HUN007 sp000712055	-0.865738	0.00545769
d__Bacteria;p__Firmicutes;c__Bacilli;o__Bacillales;f__Bacillaceae;g__Bacillus;g__Bacillus sp002574545	d__Bacteria;p__Firmicutes;c__Bacilli;o__Staphylococcales;f__Staphylococcaceae;g__Staphylococcus;g__Staphylococcus auricularis	-0.865587	0.0054755
d__Bacteria;p__Firmicutes;c__Clostridia;o__Oscillospirales;f__Ruminococcaceae;g__Ruminococcus;g__Ruminococcus bicirculans	d__Bacteria;p__Firmicutes;c__Clostridia;o__Oscillospirales;f__Ruminococcaceae;g__Soleaferrea;g__Soleaferrea massiliensis	-0.865316	0.00550751
d__Bacteria;p__Firmicutes;c__Clostridia;o__Lachnospirales;f__Lachnospiraceae;g__Sellimonas	d__Bacteria;p__Cyanobacteria;c__Cyanobacteriia;o__Cyanobacteriales;f__Nostocaceae;g__Anabaena	-0.864552	0.00559839
d__Bacteria;p__Firmicutes;c__Desulfitobacteriia;o__Desulfitobacteriales;f__Desulfitobacteriaceae;g__Desulfosporosinus;g__Desulfosporosinus acidiphilus	d__Bacteria;p__Firmicutes;c__Clostridia;o__Lachnospirales;f__Lachnospiraceae;g__Blautia;g__Blautia obeum	-0.864422	0.00561393
d__Bacteria;p__Firmicutes;c__Clostridia;o__Saccharofermentanales;f__Fastidiosipilaceae;g__Fastidiosipila;g__Fastidiosipila sanguinis	d__Bacteria;p__Firmicutes;c__Bacilli;o__Staphylococcales;f__Staphylococcaceae;g__Staphylococcus;g__Staphylococcus nepalensis	-0.864161	0.00564526
d__Bacteria;p__Bacteroidota;c__Bacteroidia;o__Bacteroidales;f__Bacteroidaceae;g__Bacteroides;g__Bacteroides dorei	d__Bacteria;p__Firmicutes;c__Bacilli;o__Mycoplasmatales;f__Mycoplasmataceae;g__Mycoplasma;g__Mycoplasma capricolum	-0.8622	0.0058842
d__Bacteria;p__Firmicutes;c__Bacilli;o__Erysipelotrichales;f__Erysipelatoclostridiaceae;g__Erysipelatoclostridium;g__Erysipelatoclostridium ramosum	d__Bacteria;p__Firmicutes;c__Clostridia;o__Lachnospirales;f__Lachnospiraceae;g__Faecalicatena;g__Faecalicatena sp000403295	-0.861757	0.00593904
d__Bacteria;p__Bacteroidota;c__Bacteroidia;o__Bacteroidales;f__Muribaculaceae;g__Muribaculum;g__Muribaculum intestinale	d__Bacteria;p__Firmicutes;c__Clostridia;o__Peptostreptococcales;f__Anaerovoracaceae;g__S5-A14a;g__S5-A14a sp000758905	-0.861611	0.00595723
d__Bacteria;p__Bacteroidota;c__Bacteroidia;o__Bacteroidales;f__Muribaculaceae;g__Muribaculum	d__Bacteria;p__Firmicutes;c__Clostridia;o__Peptostreptococcales;f__Anaerovoracaceae;g__S5-A14a	-0.860768	0.00606277
d__Bacteria;p__Firmicutes;c__Desulfotomaculia;o__Desulfotomaculales;f__Desulfotomaculaceae;g__Desulfotomaculum;g__Desulfotomaculum nigrificans	d__Bacteria;p__Firmicutes;c__Bacilli;o__Erysipelotrichales;f__Erysipelotrichaceae;g__Absiella;g__Absiella innocuum	-0.860703	0.00607092
d__Bacteria;p__Bacteroidota;c__Bacteroidia;o__Bacteroidales;f__Bacteroidaceae;g__Bacteroides;g__Bacteroides dorei	d__Bacteria;p__Firmicutes;c__Clostridia;o__Lachnospirales;f__Lachnospiraceae;g__Clostridium;g__Clostridium sp000155435	-0.860339	0.00611686
d__Bacteria;p__Cyanobacteria;c__Cyanobacteriia;o__Cyanobacteriales;f__Oscillatoriaceae;g__Planktothricoides;g__Planktothricoides sp001276715	d__Bacteria;p__Firmicutes;c__Clostridia;o__Oscillospirales;f__Ruminococcaceae;g__Angelakisella;g__Angelakisella massiliensis	-0.859333	0.00624503
d__Bacteria;p__Firmicutes;c__Clostridia;o__Oscillospirales;f__Ruminococcaceae;g__Angelakisella	d__Bacteria;p__Cyanobacteria;c__Cyanobacteriia;o__Cyanobacteriales;f__Oscillatoriaceae;g__Planktothricoides	-0.85921	0.00626078
d__Bacteria;p__Firmicutes;c__Clostridia;o__Lachnospirales;f__Lachnospiraceae;g__Lachnoclostridium;g__Lachnoclostridium sp900078195	d__Bacteria;p__Bacteroidota;c__Bacteroidia;o__Bacteroidales;f__Muribaculaceae;g__Muribaculum;g__Muribaculum intestinale	-0.858445	0.00635956
d__Bacteria;p__Firmicutes;c__Clostridia;o__Peptostreptococcales;f__Anaerovoracaceae;g__S5-A14a	d__Bacteria;p__Bacteroidota;c__Bacteroidia;o__Bacteroidales;f__Coprobacteraceae;g__Coprobacter	-0.85823	0.00638758
d__Bacteria;p__Firmicutes;c__Clostridia;o__Lachnospirales;f__Lachnospiraceae;g__Hungatella;g__Hungatella sphenoides	d__Bacteria;p__Bacteroidota;c__Bacteroidia;o__Bacteroidales;f__Coprobacteraceae;g__Coprobacter;g__Coprobacter secundus	-0.858209	0.00639024
d__Bacteria;p__Bacteroidota;c__Bacteroidia;o__Bacteroidales;f__Tannerellaceae;g__Parabacteroides;g__Parabacteroides chinchillae	d__Bacteria;p__Firmicutes;c__Bacilli;o__Mycoplasmatales;f__Mycoplasmataceae;g__Spiroplasma;g__Spiroplasma mirum	-0.857591	0.00647098
d__Bacteria;p__Firmicutes;c__Clostridia;o__Oscillospirales;f__Ruminococcaceae;g__Anaerotruncus;g__Anaerotruncus sp900199635	d__Bacteria;p__Bacteroidota;c__Bacteroidia;o__Bacteroidales;f__Bacteroidaceae;g__Prevotellamassilia;g__Prevotellamassilia timonensis	-0.856535	0.00661056
d__Bacteria;p__Firmicutes;c__Bacilli;o__Erysipelotrichales;f__Erysipelatoclostridiaceae;g__Erysipelatoclostridium;g__Erysipelatoclostridium ramosum	d__Bacteria;p__Firmicutes;c__Clostridia;o__Lachnospirales;f__Lachnospiraceae;g__Acetivibrio;g__Acetivibrio ethanolgignens	-0.85567	0.0067262
d__Bacteria;p__Firmicutes;c__Clostridia;o__Tissierellales;f__Gottschalkiaceae;g__Gottschalkia;g__Gottschalkia acidurici	d__Bacteria;p__Firmicutes;c__Clostridia;o__Lachnospirales;f__Lachnospiraceae;g__Dorea;g__Dorea sp900240315	-0.855247	0.00678329
d__Bacteria;p__Firmicutes;c__Clostridia;o__Lachnospirales;f__Lachnospiraceae;g__Blautia;g__Blautia wexlerae	d__Bacteria;p__Bacteroidota;c__Bacteroidia;o__Bacteroidales;f__Tannerellaceae;g__Parabacteroides;g__Parabacteroides sp900155425	-0.855157	0.00679546
d__Bacteria;p__Bacteroidota;c__Bacteroidia;o__Bacteroidales;f__Bacteroidaceae;g__CAG-462	d__Bacteria;p__Firmicutes;c__Clostridia;o__Peptostreptococcales;f__Anaerovoracaceae;g__Mogibacterium	-0.854624	0.00686782
d__Bacteria;p__Bacteroidota;c__Bacteroidia;o__Bacteroidales;f__Muribaculaceae;g__Muribaculum;g__Muribaculum intestinale	d__Bacteria;p__Cyanobacteria;c__Cyanobacteriia;o__Leptolyngbyales;f__Leptolyngbyaceae;g__Leptolyngbya;g__Leptolyngbya boryana	-0.854256	0.00691817
d__Bacteria;p__Firmicutes;c__Desulfotomaculia;o__Desulfotomaculales;f__Desulfotomaculaceae;g__Desulfotomaculum;g__Desulfotomaculum nigrificans	d__Bacteria;p__Firmicutes;c__Clostridia;o__Lachnospirales;f__Lachnospiraceae;g__Lachnoclostridium;g__Lachnoclostridium sp900078195	-0.854054	0.00694581
d__Bacteria;p__Firmicutes;c__Clostridia;o__Lachnospirales;f__Lachnospiraceae;g__Anaerocolumna;g__Anaerocolumna sp000702945	d__Bacteria;p__Bacteroidota;c__Bacteroidia;o__Bacteroidales;f__Bacteroidaceae;g__Prevotella;g__Prevotella sp000688375	-0.853754	0.00698711
d__Bacteria;p__Bacteroidota;c__Bacteroidia;o__Bacteroidales;f__Muribaculaceae;g__Muribaculum	d__Bacteria;p__Cyanobacteria;c__Cyanobacteriia;o__Leptolyngbyales;f__Leptolyngbyaceae;g__Leptolyngbya	-0.853706	0.00699375
d__Bacteria;p__Firmicutes;c__Bacilli;o__Erysipelotrichales;f__Erysipelotrichaceae;g__Merdibacter	d__Bacteria;p__Desulfobacterota;c__Desulfovibrionia;o__Desulfovibrionales;f__Desulfovibrionaceae;g__Bilophila	-0.853605	0.00700771
d__Bacteria;p__Firmicutes;c__Bacilli;o__Erysipelotrichales;f__Erysipelotrichaceae;g__Merdibacter;g__Merdibacter massiliensis	d__Bacteria;p__Desulfobacterota;c__Desulfovibrionia;o__Desulfovibrionales;f__Desulfovibrionaceae;g__Bilophila;g__Bilophila wadsworthia	-0.853458	0.00702802
d__Bacteria;p__Firmicutes;c__Desulfotomaculia;o__Desulfotomaculales;f__Desulfotomaculaceae;g__Desulfotomaculum;g__Desulfotomaculum nigrificans	d__Bacteria;p__Firmicutes;c__Clostridia;o__Oscillospirales;f__Ruminococcaceae;g__Anaerotruncus;g__Anaerotruncus colihominis	-0.853143	0.00707163
d__Bacteria;p__Firmicutes;c__Clostridia;o__Lachnospirales;f__Lachnospiraceae;g__Clostridium;g__Clostridium sp000155435	d__Bacteria;p__Firmicutes;c__Clostridia;o__Tissierellales;f__Gottschalkiaceae;g__Gottschalkia;g__Gottschalkia acidurici	-0.85222	0.00720054
d__Bacteria;p__Firmicutes;c__Clostridia;o__Oscillospirales;f__Ruminococcaceae;g__Ruminococcus;g__Ruminococcus champanellensis	d__Bacteria;p__Firmicutes;c__Clostridia;o__Oscillospirales;f__Ruminococcaceae;g__Soleaferrea;g__Soleaferrea massiliensis	-0.852218	0.00720089
d__Bacteria;p__Firmicutes;c__Desulfitobacteriia;o__Desulfitobacteriales;f__Syntrophobotulaceae;g__Syntrophobotulus;g__Syntrophobotulus glycolicus	d__Bacteria;p__Firmicutes;c__Clostridia;o__Lachnospirales;f__Lachnospiraceae;g__Blautia;g__Blautia sp003287895	-0.851761	0.00726518
d__Bacteria;p__Firmicutes;c__Clostridia;o__Lachnospirales;f__Lachnospiraceae;g__Robinsoniella;g__Robinsoniella peoriensis	d__Bacteria;p__Bacteroidota;c__Bacteroidia;o__Bacteroidales;f__Muribaculaceae;g__Muribaculum;g__Muribaculum intestinale	-0.851542	0.00729628
d__Bacteria;p__Bacteroidota;c__Bacteroidia;o__Bacteroidales;f__Muribaculaceae;g__Muribaculum	d__Bacteria;p__Firmicutes;c__Clostridia;o__Oscillospirales;f__Ruminococcaceae;g__Massilioclostridium	-0.851398	0.00731667
d__Bacteria;p__Firmicutes;c__Clostridia;o__Lachnospirales;f__Lachnospiraceae;g__Robinsoniella	d__Bacteria;p__Bacteroidota;c__Bacteroidia;o__Bacteroidales;f__Muribaculaceae;g__Muribaculum	-0.851034	0.00736845
d__Bacteria;p__Bacteroidota;c__Bacteroidia;o__Bacteroidales;f__Tannerellaceae;g__Parabacteroides;g__Parabacteroides chinchillae	d__Bacteria;p__Firmicutes;c__Clostridia;o__Oscillospirales;f__Oscillospiraceae;g__Flavonifractor;g__Flavonifractor plautii	-0.850525	0.00744116
d__Bacteria;p__Firmicutes;c__Clostridia;o__Oscillospirales;f__Ruminococcaceae;g__Anaerotruncus;g__Anaerotruncus colihominis	d__Bacteria;p__Bacteroidota;c__Bacteroidia;o__Bacteroidales;f__Bacteroidaceae;g__Prevotella;g__Prevotella sp000688375	-0.85043	0.00745488
d__Bacteria;p__Firmicutes;c__Clostridia;o__Lachnospirales;f__Lachnospiraceae;g__Coprococcus;g__Coprococcus sp000154245	d__Bacteria;p__Firmicutes;c__Bacilli;o__Bacillales;f__Bacillaceae;g__Bacillus;g__Bacillus sp002559405	-0.850159	0.00749378
d__Bacteria;p__Firmicutes;c__Clostridia;o__Lachnospirales;f__Lachnospiraceae;g__Dorea	d__Bacteria;p__Bacteroidota;c__Bacteroidia;o__Bacteroidales;f__Bacteroidaceae;g__CAG-462	-0.849799	0.00754575
d__Bacteria;p__Firmicutes;c__Clostridia;o__Lachnospirales;f__Lachnospiraceae;g__Anaerostipes;g__Anaerostipes sp001940315	d__Bacteria;p__Bacteroidota;c__Bacteroidia;o__Bacteroidales;f__Bacteroidaceae;g__Prevotella;g__Prevotella denticola	-0.849642	0.00756851
d__Bacteria;p__Firmicutes;c__Clostridia;o__Lachnospirales;f__Lachnospiraceae;g__Clostridium;g__Clostridium clostridioforme	d__Bacteria;p__Firmicutes;c__Bacilli;o__Erysipelotrichales;f__Erysipelatoclostridiaceae;g__Erysipelatoclostridium;g__Erysipelatoclostridium ramosum	-0.849183	0.00763525
d__Bacteria;p__Firmicutes;c__Desulfotomaculia;o__Desulfotomaculales;f__Desulfotomaculaceae;g__Desulfotomaculum;g__Desulfotomaculum ruminis	d__Bacteria;p__Firmicutes;c__Clostridia;o__Lachnospirales;f__Lachnospiraceae;g__Blautia;g__Blautia hansenii	-0.849073	0.00765134
d__Bacteria;p__Firmicutes;c__Bacilli;o__Erysipelotrichales;f__Erysipelatoclostridiaceae;g__Beduini;g__Beduini massiliensis	d__Bacteria;p__Bacteroidota;c__Bacteroidia;o__Bacteroidales;f__Muribaculaceae;g__Muribaculum;g__Muribaculum intestinale	-0.848441	0.007744
d__Bacteria;p__Proteobacteria;c__Gammaproteobacteria;o__Enterobacterales;f__Enterobacteriaceae;g__Proteus;g__Proteus mirabilis	d__Bacteria;p__Firmicutes;c__Bacilli;o__Staphylococcales;f__Staphylococcaceae;g__Staphylococcus;g__Staphylococcus nepalensis	-0.848207	0.00777851
d__Bacteria;p__Bacteroidota;c__Bacteroidia;o__Bacteroidales;f__Muribaculaceae;g__Muribaculum	d__Bacteria;p__Firmicutes;c__Bacilli;o__Erysipelotrichales;f__Erysipelatoclostridiaceae;g__Beduini	-0.847844	0.00783215
d__Bacteria;p__Bacteroidota;c__Bacteroidia;o__Bacteroidales;f__Muribaculaceae;g__Muribaculum;g__Muribaculum intestinale	d__Bacteria;p__Firmicutes;c__Clostridia;o__Lachnospirales;f__Lachnospiraceae;g__Hungatella;g__Hungatella celerecrescens	-0.847526	0.00787936
d__Bacteria;p__Firmicutes;c__Bacilli;o__Erysipelotrichales;f__Erysipelatoclostridiaceae;g__Erysipelatoclostridium;g__Erysipelatoclostridium ramosum	d__Bacteria;p__Firmicutes;c__Clostridia;o__Lachnospirales;f__Lachnospiraceae;g__Clostridium;g__Clostridium bolteae	-0.846579	0.00802112
d__Bacteria;p__Firmicutes;c__Clostridia;o__Lachnospirales;f__Lachnospiraceae;g__992a;g__992a sp001940245	d__Bacteria;p__Bacteroidota;c__Bacteroidia;o__Bacteroidales;f__Bacteroidaceae;g__Bacteroides;g__Bacteroides sp002161565	-0.845844	0.00813218
d__Bacteria;p__Bacteroidota;c__Bacteroidia;o__Bacteroidales;f__Muribaculaceae;g__Muribaculum;g__Muribaculum intestinale	d__Bacteria;p__Firmicutes;c__Bacilli;o__Erysipelotrichales;f__Erysipelatoclostridiaceae;g__Erysipelatoclostridium;g__Erysipelatoclostridium sp003024675	-0.845756	0.00814557
d__Bacteria;p__Firmicutes;c__Bacilli;o__Erysipelotrichales;f__Erysipelatoclostridiaceae;g__Erysipelatoclostridium;g__Erysipelatoclostridium sp000752095	d__Bacteria;p__Bacteroidota;c__Bacteroidia;o__Bacteroidales;f__Muribaculaceae;g__Muribaculum;g__Muribaculum intestinale	-0.845613	0.0081673
d__Bacteria;p__Deferribacterota;c__Deferribacteres;o__Deferribacterales;f__Mucispirillaceae;g__Mucispirillum;g__Mucispirillum schaedleri	d__Bacteria;p__Bacteroidota;c__Bacteroidia;o__Bacteroidales;f__Tannerellaceae;g__Parabacteroides;g__Parabacteroides sp900155425	-0.845275	0.00821881
d__Bacteria;p__Bacteroidota;c__Bacteroidia;o__Bacteroidales;f__Coprobacteraceae;g__Coprobacter;g__Coprobacter fastidiosus	d__Bacteria;p__Firmicutes;c__Clostridia;o__Christensenellales;f__Christensenellaceae;g__Catabacter;g__Catabacter hongkongensis	-0.84498	0.00826413
d__Bacteria;p__Bacteroidota;c__Bacteroidia;o__Bacteroidales;f__Tannerellaceae;g__Parabacteroides;g__Parabacteroides timonensis	d__Bacteria;p__Firmicutes;c__Clostridia;o__Lachnospirales;f__Lachnospiraceae;g__Clostridium;g__Clostridium sp001517625	-0.844616	0.00832007
d__Bacteria;p__Firmicutes;c__Clostridia;o__Lachnospirales;f__Lachnospiraceae;g__Anaerostipes;g__Anaerostipes sp001940315	d__Bacteria;p__Bacteroidota;c__Bacteroidia;o__Bacteroidales;f__Bacteroidaceae;g__Prevotellamassilia;g__Prevotellamassilia timonensis	-0.844595	0.00832328
d__Bacteria;p__Firmicutes;c__Clostridia;o__SK-Y3;f__SK-Y3;g__SK-Y3;g__SK-Y3 sp002252565	d__Bacteria;p__Bacteroidota;c__Bacteroidia;o__Bacteroidales;f__Muribaculaceae;g__Muribaculum;g__Muribaculum intestinale	-0.844487	0.00833984
d__Bacteria;p__Firmicutes;c__Clostridia;o__Lachnospirales;f__Lachnospiraceae;g__Blautia;g__Blautia sp900120295	d__Bacteria;p__Bacteroidota;c__Bacteroidia;o__Bacteroidales;f__Bacteroidaceae;g__Prevotella;g__Prevotella sp000688375	-0.844472	0.00834218
d__Bacteria;p__Bacteroidota;c__Bacteroidia;o__Bacteroidales;f__Muribaculaceae;g__Muribaculum;g__Muribaculum intestinale	d__Bacteria;p__Firmicutes;c__Clostridia;o__Lachnospirales;f__Lachnospiraceae;g__Faecalicatena;g__Faecalicatena sp002161355	-0.844312	0.00836695
d__Bacteria;p__Bacteroidota;c__Bacteroidia;o__Bacteroidales;f__Muribaculaceae;g__Muribaculum	d__Bacteria;p__Firmicutes;c__Clostridia;o__SK-Y3;f__SK-Y3;g__SK-Y3	-0.844105	0.00839894
d__Bacteria;p__Firmicutes;c__Clostridia;o__SK-Y3;f__SK-Y3	d__Bacteria;p__Bacteroidota;c__Bacteroidia;o__Bacteroidales;f__Muribaculaceae	-0.844027	0.00841104
d__Bacteria;p__Firmicutes;c__Clostridia;o__Lachnospirales;f__Lachnospiraceae;g__Robinsoniella;g__Robinsoniella peoriensis	d__Bacteria;p__Bacteroidota;c__Bacteroidia;o__Bacteroidales;f__Tannerellaceae;g__Parabacteroides;g__Parabacteroides sp900155425	-0.843881	0.00843366
d__Bacteria;p__Firmicutes;c__Clostridia;o__Lachnospirales;f__Lachnospiraceae;g__Hungatella;g__Hungatella sphenoides	d__Bacteria;p__Bacteroidota;c__Bacteroidia;o__Bacteroidales;f__Tannerellaceae;g__Parabacteroides;g__Parabacteroides sp900155425	-0.843475	0.00849687
d__Bacteria;p__Actinobacteriota;c__Coriobacteriia;o__Coriobacteriales;f__Eggerthellaceae;g__Eggerthella;g__Eggerthella timonensis	d__Bacteria;p__Bacteroidota;c__Bacteroidia;o__Bacteroidales;f__Bacteroidaceae;g__Bacteroides;g__Bacteroides heparinolyticus	-0.843372	0.00851302
d__Bacteria;p__Firmicutes;c__Clostridia;o__Lachnospirales;f__Lachnospiraceae;g__Anaerocolumna;g__Anaerocolumna sp000702945	d__Bacteria;p__Firmicutes;c__Bacilli;o__Lactobacillales;f__Enterococcaceae;g__Enterococcus;g__Enterococcus faecalis	-0.842896	0.0085877
d__Bacteria;p__Firmicutes;c__Desulfitobacteriia;o__Desulfitobacteriales;f__Desulfitobacteriaceae;g__Desulfosporosinus;g__Desulfosporosinus acidiphilus	d__Bacteria;p__Firmicutes;c__Clostridia;o__Lachnospirales;f__Lachnospiraceae;g__Blautia;g__Blautia sp003287895	-0.842622	0.00863074
d__Bacteria;p__Firmicutes;c__TC1;o__TC1;f__TC1;g__TC1;g__TC1 sp001584725	d__Bacteria;p__Firmicutes;c__Bacilli;o__Bacillales;f__Bacillaceae;g__Bacillus;g__Bacillus sp002559405	-0.842465	0.00865561
d__Bacteria;p__Proteobacteria;c__Gammaproteobacteria;o__Burkholderiales;f__Burkholderiaceae;g__Turicimonas;g__Turicimonas muris	d__Bacteria;p__Firmicutes;c__Clostridia;o__Oscillospirales;f__Ruminococcaceae;g__Angelakisella;g__Angelakisella massiliensis	-0.842177	0.00870116
d__Bacteria;p__Firmicutes;c__Clostridia;o__Oscillospirales;f__Ruminococcaceae;g__Angelakisella	d__Bacteria;p__Proteobacteria;c__Gammaproteobacteria;o__Burkholderiales;f__Burkholderiaceae;g__Turicimonas	-0.84184	0.00875456
d__Bacteria;p__Firmicutes;c__Desulfotomaculia;o__Desulfotomaculales;f__Desulfotomaculaceae;g__Desulfotomaculum;g__Desulfotomaculum ferrireducens	d__Bacteria;p__Firmicutes;c__Clostridia;o__Lachnospirales;f__Lachnospiraceae;g__Blautia;g__Blautia wexlerae	-0.841537	0.00880296
d__Bacteria;p__Firmicutes;c__Clostridia;o__Lachnospirales;f__Lachnospiraceae;g__Lachnobacterium	d__Bacteria;p__Cyanobacteria;c__Cyanobacteriia;o__Cyanobacteriales;f__Microcystaceae;g__Microcystis	-0.841339	0.00883462
d__Bacteria;p__Bacteroidota;c__Bacteroidia;o__Bacteroidales;f__Muribaculaceae;g__Muribaculum;g__Muribaculum intestinale	d__Bacteria;p__Firmicutes;c__Bacilli;o__Erysipelotrichales;f__Erysipelatoclostridiaceae;g__Stoquefichus;g__Stoquefichus sp001244545	-0.841131	0.00886786
d__Bacteria;p__Firmicutes;c__Clostridia;o__Lachnospirales;f__Lachnospiraceae	d__Bacteria;p__Firmicutes;c__Bacilli;o__Bacillales;f__Salisediminibacteriaceae	-0.840741	0.00893064
d__Bacteria;p__Firmicutes;c__Clostridia;o__Oscillospirales;f__Ruminococcaceae;g__Provencibacterium;g__Provencibacterium massiliense	d__Bacteria;p__Bacteroidota;c__Bacteroidia;o__Bacteroidales;f__Tannerellaceae;g__Parabacteroides;g__Parabacteroides sp900155425	-0.840437	0.00897964
d__Bacteria;p__Bacteroidota;c__Bacteroidia;o__Bacteroidales;f__Muribaculaceae;g__Muribaculum	d__Bacteria;p__Firmicutes;c__Bacilli;o__Erysipelotrichales;f__Erysipelatoclostridiaceae;g__Stoquefichus	-0.840292	0.00900309
d__Bacteria;p__Bacteroidota;c__Bacteroidia;o__Bacteroidales;f__Tannerellaceae;g__Parabacteroides;g__Parabacteroides chinchillae	d__Bacteria;p__Firmicutes;c__Clostridia;o__Oscillospirales;f__Ruminococcaceae;g__Phocea;g__Phocea massiliensis	-0.840168	0.0090232
d__Bacteria;p__Firmicutes;c__Desulfitobacteriia;o__Desulfitobacteriales;f__Desulfitobacteriaceae;g__Desulfosporosinus;g__Desulfosporosinus meridiei	d__Bacteria;p__Firmicutes;c__Clostridia;o__Lachnospirales;f__Lachnospiraceae;g__Blautia;g__Blautia sp003287895	-0.83989	0.00906846
d__Bacteria;p__Firmicutes;c__Clostridia;o__Lachnospirales;f__Lachnospiraceae;g__Sellimonas;g__Sellimonas intestinalis	d__Bacteria;p__Firmicutes;c__Bacilli;o__Erysipelotrichales;f__Erysipelotrichaceae;g__Erysipelothrix;g__Erysipelothrix larvae	-0.839827	0.0090786
d__Bacteria;p__Firmicutes;c__Clostridia;o__Clostridiales;f__Clostridiaceae;g__Clostridium;g__Clostridium ljungdahlii	d__Bacteria;p__Firmicutes;c__Clostridia;o__Oscillospirales;f__Ruminococcaceae;g__Angelakisella;g__Angelakisella massiliensis	-0.839812	0.00908112
d__Bacteria;p__Firmicutes;c__Negativicutes;o__Acidaminococcales;f__Acidaminococcaceae;g__Acidaminococcus;g__Acidaminococcus intestini	d__Bacteria;p__Firmicutes;c__Clostridia;o__Lachnospirales;f__Lachnospiraceae;g__Blautia;g__Blautia obeum	-0.8393	0.00916466
d__Bacteria;p__Bacteroidota;c__Bacteroidia;o__Bacteroidales;f__Rikenellaceae;g__Alistipes;g__Alistipes putredinis	d__Bacteria;p__Bacteroidota;c__Bacteroidia;o__Bacteroidales;f__Bacteroidaceae;g__Prevotella;g__Prevotella sp900290275	-0.839286	0.00916697
d__Bacteria;p__Cyanobacteria;c__Cyanobacteriia;o__Phormidesmiales;f__Phormidesmiaceae;g__PCC-6406;g__PCC-6406 sp000332095	d__Bacteria;p__Firmicutes;c__Bacilli;o__Lactobacillales;f__Lactobacillaceae;g__Lactobacillus;g__Lactobacillus murinus	-0.839008	0.00921257
d__Bacteria;p__Firmicutes;c__Clostridia;o__Lachnospirales;f__Lachnospiraceae;g__Blautia;g__Blautia sp900120295	d__Bacteria;p__Firmicutes;c__Desulfotomaculia;o__Desulfotomaculales;f__Desulfotomaculaceae;g__Desulfotomaculum;g__Desulfotomaculum nigrificans	-0.838897	0.00923095
d__Bacteria;p__Firmicutes;c__Bacilli;o__Staphylococcales;f__Staphylococcaceae;g__Staphylococcus;g__Staphylococcus auricularis	d__Bacteria;p__Cyanobacteria;c__Cyanobacteriia;o__Cyanobacteriales;f__Chroococcidiopsidaceae;g__Chroogloeocystis;g__Chroogloeocystis sp000317555	-0.838638	0.00927352
d__Bacteria;p__Firmicutes;c__Negativicutes;o__Acidaminococcales;f__Acidaminococcaceae;g__Acidaminococcus;g__Acidaminococcus intestini	d__Bacteria;p__Firmicutes;c__Clostridia;o__Lachnospirales;f__Lachnospiraceae;g__Eubacterium;g__Eubacterium sp000270305	-0.838274	0.00933377
d__Bacteria;p__Firmicutes;c__Clostridia;o__Oscillospirales;f__Oscillospiraceae;g__Lawsonibacter;g__Lawsonibacter sp000492175	d__Bacteria;p__Actinobacteriota;c__Coriobacteriia;o__Coriobacteriales;f__Eggerthellaceae;g__Adlercreutzia;g__Adlercreutzia caecimuris	-0.838206	0.00934507
d__Bacteria;p__Firmicutes;c__Clostridia;o__Eubacteriales;f__Anaerofustaceae;g__Anaerofustis;g__Anaerofustis stercorihominis	d__Bacteria;p__Bacteroidota;c__Bacteroidia;o__Bacteroidales;f__Muribaculaceae;g__Muribaculum;g__Muribaculum intestinale	-0.838029	0.00937442
d__Bacteria;p__Firmicutes;c__Clostridia;o__Eubacteriales;f__Anaerofustaceae	d__Bacteria;p__Bacteroidota;c__Bacteroidia;o__Bacteroidales;f__Muribaculaceae	-0.838027	0.00937477
d__Bacteria;p__Firmicutes;c__Clostridia;o__Eubacteriales;f__Anaerofustaceae;g__Anaerofustis	d__Bacteria;p__Bacteroidota;c__Bacteroidia;o__Bacteroidales;f__Muribaculaceae;g__Muribaculum	-0.837862	0.00940218
d__Bacteria;p__Firmicutes;c__Bacilli;o__Bacillales;f__Bacillaceae;g__Bacillus;g__Bacillus sp002556365	d__Bacteria;p__Bacteroidota;c__Bacteroidia;o__Bacteroidales;f__Tannerellaceae;g__Parabacteroides;g__Parabacteroides chinchillae	-0.837743	0.00942207
d__Bacteria;p__Firmicutes;c__Clostridia;o__Lachnospirales;f__Lachnospiraceae;g__Clostridium;g__Clostridium sp000155435	d__Bacteria;p__Firmicutes;c__Clostridia;o__Peptostreptococcales;f__Natronincolaceae;g__Clostridium;g__Clostridium aceticum	-0.837077	0.00953352
d__Bacteria;p__Firmicutes;c__Clostridia;o__Lachnospirales;f__Lachnospiraceae;g__Lachnobacterium;g__Lachnobacterium bovis	d__Bacteria;p__Firmicutes;c__Desulfotomaculia;o__Desulfotomaculales;f__Desulfotomaculaceae;g__Desulfotomaculum;g__Desulfotomaculum ruminis	-0.836411	0.00964582
d__Bacteria;p__Firmicutes;c__Desulfotomaculia;o__Desulfotomaculales;f__Desulfotomaculaceae;g__Desulfotomaculum;g__Desulfotomaculum ferrireducens	d__Bacteria;p__Firmicutes;c__Bacilli;o__Mycoplasmatales;f__Mycoplasmataceae;g__Mycoplasma;g__Mycoplasma capricolum	-0.835774	0.00975389
d__Bacteria;p__Bacteroidota;c__Bacteroidia;o__Bacteroidales;f__Bacteroidaceae;g__Prevotella	d__Bacteria;p__Firmicutes;c__Clostridia;o__Oscillospirales;f__Oscillospiraceae;g__Marseille-P3106	-0.835767	0.00975514
d__Bacteria;p__Firmicutes;c__Bacilli;o__Erysipelotrichales;f__Erysipelatoclostridiaceae;g__Erysipelatoclostridium;g__Erysipelatoclostridium ramosum	d__Bacteria;p__Firmicutes;c__Clostridia;o__Lachnospirales;f__Lachnospiraceae;g__Hungatella;g__Hungatella sp000526575	-0.835629	0.00977866
d__Bacteria;p__Firmicutes;c__Bacilli;o__Staphylococcales;f__Staphylococcaceae;g__Staphylococcus;g__Staphylococcus auricularis	d__Bacteria;p__Firmicutes;c__Bacilli;o__Lactobacillales;f__Enterococcaceae;g__Enterococcus;g__Enterococcus cecorum	-0.835535	0.00979467
d__Bacteria;p__Firmicutes;c__Desulfitobacteriia;o__Desulfitobacteriales;f__Desulfitobacteriaceae;g__Desulfosporosinus;g__Desulfosporosinus youngiae	d__Bacteria;p__Firmicutes;c__Clostridia;o__Lachnospirales;f__Lachnospiraceae;g__Blautia;g__Blautia sp003287895	-0.835223	0.00984822
d__Bacteria;p__Firmicutes;c__Bacilli;o__Lactobacillales;f__Lactobacillaceae;g__Lactobacillus;g__Lactobacillus reuteri	d__Bacteria;p__Firmicutes;c__Bacilli;o__Mycoplasmatales;f__Mycoplasmataceae;g__Mycoplasma;g__Mycoplasma mycoides	-0.833731	0.0101061
d__Bacteria;p__Firmicutes;c__Clostridia;o__Clostridiales;f__Savagellaceae;g__Savagella;g__Savagella sp000270205	d__Bacteria;p__Firmicutes;c__Bacilli;o__Mycoplasmatales;f__Mycoplasmataceae;g__Mycoplasma;g__Mycoplasma capricolum	-0.833313	0.0101791
d__Bacteria;p__Bacteroidota;c__Bacteroidia;o__Bacteroidales;f__Coprobacteraceae;g__Coprobacter	d__Bacteria;p__Firmicutes;c__Clostridia;o__Peptostreptococcales;f__Anaerovoracaceae;g__Mogibacterium	-0.832999	0.0102342
d__Bacteria;p__Firmicutes;c__Clostridia;o__Oscillospirales;f__Ruminococcaceae;g__Massilimaliae	d__Bacteria;p__Bacteroidota;c__Bacteroidia;o__Bacteroidales;f__Muribaculaceae;g__Muribaculum	-0.832552	0.010313
d__Bacteria;p__Firmicutes;c__Bacilli;o__Mycoplasmatales;f__Mycoplasmataceae;g__Mesoplasma;g__Mesoplasma chauliocola	d__Bacteria;p__Bacteroidota;c__Bacteroidia;o__Bacteroidales;f__Tannerellaceae;g__Parabacteroides;g__Parabacteroides chinchillae	-0.831878	0.0104324
d__Bacteria;p__Firmicutes;c__Bacilli;o__Staphylococcales;f__Staphylococcaceae;g__Staphylococcus;g__Staphylococcus auricularis	d__Bacteria;p__Firmicutes;c__Bacilli;o__Erysipelotrichales;f__Erysipelotrichaceae;g__Erysipelothrix;g__Erysipelothrix larvae	-0.831556	0.0104896
d__Bacteria;p__Bacteroidota;c__Bacteroidia;o__Bacteroidales;f__Tannerellaceae;g__Parabacteroides;g__Parabacteroides timonensis	d__Bacteria;p__Firmicutes;c__Clostridia;o__Lachnospirales;f__Lachnospiraceae;g__Dorea;g__Dorea formicigenerans	-0.830853	0.0106156
d__Bacteria;p__Firmicutes;c__Clostridia;o__Oscillospirales;f__Ruminococcaceae;g__Ruthenibacterium;g__Ruthenibacterium lactatiformans	d__Bacteria;p__Bacteroidota;c__Bacteroidia;o__Bacteroidales;f__Bacteroidaceae;g__Bacteroides;g__Bacteroides heparinolyticus	-0.830816	0.0106222
d__Bacteria;p__Bacteroidota;c__Bacteroidia;o__Bacteroidales;f__Bacteroidaceae;g__CAG-462;g__CAG-462 sp900291465	d__Bacteria;p__Firmicutes;c__Clostridia;o__Lachnospirales;f__Lachnospiraceae;g__Lachnoclostridium;g__Lachnoclostridium sp900078195	-0.83062	0.0106575
d__Bacteria;p__Firmicutes;c__Clostridia;o__Oscillospirales;f__Ruminococcaceae;g__Massilimaliae;g__Massilimaliae timonensis	d__Bacteria;p__Bacteroidota;c__Bacteroidia;o__Bacteroidales;f__Muribaculaceae;g__Muribaculum;g__Muribaculum intestinale	-0.829953	0.0107782
d__Bacteria;p__Bacteroidota;c__Bacteroidia;o__Bacteroidales;f__Bacteroidaceae;g__Prevotella;g__Prevotella sp002933775	d__Bacteria;p__Firmicutes;c__Clostridia;o__Peptostreptococcales;f__Anaerovoracaceae;g__Mogibacterium;g__Mogibacterium timidum	-0.829937	0.0107812
d__Bacteria;p__Bacteroidota;c__Bacteroidia;o__Bacteroidales;f__Muribaculaceae	d__Bacteria;p__Cyanobacteria;c__Cyanobacteriia;o__Leptolyngbyales;f__Leptolyngbyaceae	-0.829892	0.0107894
d__Bacteria;p__Bacteroidota;c__Bacteroidia;o__Bacteroidales;f__Bacteroidaceae;g__Prevotella;g__Prevotella intermedia	d__Bacteria;p__Firmicutes;c__Clostridia;o__Lachnospirales;f__Lachnospiraceae;g__Dorea;g__Dorea sp900086625	-0.829807	0.0108048
d__Bacteria;p__Firmicutes;c__Bacilli;o__Bacillales;f__Salisediminibacteriaceae	d__Bacteria;p__Firmicutes;c__Clostridia;o__Peptostreptococcales;f__Anaerovoracaceae	-0.829806	0.010805
d__Bacteria;p__Firmicutes;c__Clostridia;o__Lachnospirales;f__Lachnospiraceae;g__Dorea;g__Dorea phocaeense	d__Bacteria;p__Bacteroidota;c__Bacteroidia;o__Bacteroidales;f__Bacteroidaceae;g__Prevotella;g__Prevotella sp000688375	-0.829729	0.010819
d__Bacteria;p__Firmicutes;c__Clostridia;o__Oscillospirales;f__Ruminococcaceae;g__Anaerotruncus;g__Anaerotruncus sp900199635	d__Bacteria;p__Bacteroidota;c__Bacteroidia;o__Bacteroidales;f__Tannerellaceae;g__Parabacteroides;g__Parabacteroides sp900155425	-0.829678	0.0108283
d__Bacteria;p__Firmicutes;c__Clostridia;o__Lachnospirales;f__Lachnospiraceae;g__Blautia;g__Blautia hominis	d__Bacteria;p__Bacteroidota;c__Bacteroidia;o__Bacteroidales;f__Bacteroidaceae;g__Prevotella;g__Prevotella sp002933775	-0.82908	0.0109375
d__Bacteria;p__Bacteroidota;c__Bacteroidia;o__Bacteroidales;f__Bacteroidaceae;g__Prevotella;g__Prevotella fusca	d__Bacteria;p__Firmicutes;c__Clostridia;o__Peptostreptococcales;f__Anaerovoracaceae;g__Mogibacterium;g__Mogibacterium diversum	-0.829057	0.0109417
d__Bacteria;p__Firmicutes;c__Clostridia;o__Lachnospirales;f__Lachnospiraceae;g__Eubacterium	d__Bacteria;p__Firmicutes;c__Clostridia;o__Tissierellales;f__Gottschalkiaceae;g__Gottschalkia	-0.82875	0.0109981
d__Bacteria;p__Bacteroidota;c__Bacteroidia;o__Bacteroidales;f__Coprobacteraceae	d__Bacteria;p__Firmicutes;c__Clostridia;o__Peptostreptococcales;f__Anaerovoracaceae	-0.828368	0.0110684
d__Bacteria;p__Firmicutes;c__Bacilli;o__Lactobacillales;f__Enterococcaceae;g__Enterococcus;g__Enterococcus faecalis	d__Bacteria;p__Firmicutes;c__Clostridia;o__Lachnospirales;f__Lachnospiraceae;g__Eubacterium;g__Eubacterium sp000270305	-0.828025	0.011132
d__Bacteria;p__Firmicutes;c__Clostridia;o__Oscillospirales;f__Ruminococcaceae;g__Provencibacterium;g__Provencibacterium massiliense	d__Bacteria;p__Bacteroidota;c__Bacteroidia;o__Bacteroidales;f__Bacteroidaceae;g__Bacteroides;g__Bacteroides sp002161565	-0.827957	0.0111446
d__Bacteria;p__Firmicutes;c__Clostridia;o__Lachnospirales;f__Lachnospiraceae;g__Blautia;g__Blautia sp900120295	d__Bacteria;p__Bacteroidota;c__Bacteroidia;o__Bacteroidales;f__Bacteroidaceae;g__Bacteroides;g__Bacteroides salanitronis	-0.827912	0.0111528
d__Bacteria;p__Bacteroidota;c__Bacteroidia;o__Bacteroidales;f__Rikenellaceae;g__Alistipes;g__Alistipes indistinctus	d__Bacteria;p__Firmicutes;c__Clostridia;o__Oscillospirales;f__Ruminococcaceae;g__Angelakisella;g__Angelakisella massiliensis	-0.827453	0.0112381
d__Bacteria;p__Firmicutes;c__Desulfotomaculia;o__Desulfotomaculales;f__Desulfotomaculaceae;g__Desulfotomaculum;g__Desulfotomaculum ferrireducens	d__Bacteria;p__Firmicutes;c__Clostridia;o__Lachnospirales;f__Lachnospiraceae;g__Blautia;g__Blautia hansenii	-0.827198	0.0112857
d__Bacteria;p__Firmicutes;c__Clostridia;o__Oscillospirales;f__Acutalibacteraceae;g__Acutalibacter;g__Acutalibacter muris	d__Bacteria;p__Firmicutes;c__TC1;o__TC1;f__TC1;g__TC1;g__TC1 sp001584725	-0.826508	0.0114153
d__Bacteria;p__Bacteroidota;c__Bacteroidia;o__Bacteroidales;f__Bacteroidaceae;g__CAG-462;g__CAG-462 sp900291465	d__Bacteria;p__Firmicutes;c__Clostridia;o__Lachnospirales;f__Lachnospiraceae;g__Dorea;g__Dorea phocaeense	-0.826078	0.0114963
d__Bacteria;p__Bacteroidota;c__Bacteroidia;o__Bacteroidales;f__Rikenellaceae;g__Alistipes;g__Alistipes sp900290115	d__Bacteria;p__Bacteroidota;c__Bacteroidia;o__Bacteroidales;f__Tannerellaceae;g__Tannerella;g__Tannerella sp003033925	-0.825451	0.0116153
d__Bacteria;p__Firmicutes;c__Clostridia;o__Lachnospirales;f__Lachnospiraceae;g__Dorea;g__Dorea formicigenerans	d__Bacteria;p__Firmicutes;c__Bacilli;o__Erysipelotrichales;f__Erysipelatoclostridiaceae;g__Erysipelatoclostridium;g__Erysipelatoclostridium ramosum	-0.825295	0.011645
d__Bacteria;p__Firmicutes;c__Clostridia;o__Oscillospirales;f__Oscillospiraceae;g__Intestinimonas;g__Intestinimonas butyriciproducens	d__Bacteria;p__Actinobacteriota;c__Coriobacteriia;o__Coriobacteriales;f__Atopobiaceae;g__Olsenella;g__Olsenella sp001457795	-0.825179	0.0116673
d__Bacteria;p__Bacteroidota;c__Bacteroidia;o__Bacteroidales;f__Muribaculaceae	d__Bacteria;p__Firmicutes;c__Bacilli;o__Erysipelotrichales;f__Erysipelatoclostridiaceae	-0.825083	0.0116855
d__Bacteria;p__Firmicutes;c__Bacilli;o__Lactobacillales;f__Lactobacillaceae;g__Pediococcus;g__Pediococcus inopinatus	d__Bacteria;p__Firmicutes;c__Desulfitobacteriia;o__Heliobacteriales;f__Heliobacteriaceae;g__Heliobacterium;g__Heliobacterium modesticaldum	-0.824996	0.0117022
d__Bacteria;p__Firmicutes;c__Desulfotomaculia;o__Desulfotomaculales;f__Desulfotomaculaceae;g__Desulfotomaculum;g__Desulfotomaculum nigrificans	d__Bacteria;p__Firmicutes;c__Clostridia;o__Oscillospirales;f__Ruminococcaceae;g__Provencibacterium;g__Provencibacterium massiliense	-0.824898	0.011721
d__Bacteria;p__Firmicutes;c__Desulfotomaculia;o__Desulfotomaculales;f__Desulfotomaculaceae;g__Desulfotomaculum;g__Desulfotomaculum nigrificans	d__Bacteria;p__Firmicutes;c__Clostridia;o__Lachnospirales;f__Lachnospiraceae;g__Faecalicatena;g__Faecalicatena sp900120155	-0.824885	0.0117234
d__Bacteria;p__Bacteroidota;c__Bacteroidia;o__Bacteroidales;f__Coprobacteraceae;g__Coprobacter;g__Coprobacter secundus	d__Bacteria;p__Firmicutes;c__Clostridia;o__Peptostreptococcales;f__Anaerovoracaceae;g__Emergencia;g__Emergencia timonensis	-0.824875	0.0117253
d__Bacteria;p__Bacteroidota;c__Bacteroidia;o__Bacteroidales;f__Bacteroidaceae;g__Bacteroides;g__Bacteroides salanitronis	d__Bacteria;p__Bacteroidota;c__Bacteroidia;o__Bacteroidales;f__Bacteroidaceae;g__Bacteroides;g__Bacteroides xylanisolvens	-0.824582	0.0117816
d__Bacteria;p__Bacteroidota;c__Bacteroidia;o__Bacteroidales;f__Bacteroidaceae;g__Prevotella;g__Prevotella fusca	d__Bacteria;p__Firmicutes;c__Clostridia;o__Lachnospirales;f__Lachnospiraceae;g__Blautia;g__Blautia wexlerae	-0.824574	0.011783
d__Bacteria;p__Firmicutes;c__Clostridia;o__Lachnospirales;f__Lachnospiraceae;g__Eubacterium;g__Eubacterium hallii	d__Bacteria;p__Bacteroidota;c__Bacteroidia;o__Bacteroidales;f__Bacteroidaceae;g__Bacteroides;g__Bacteroides fragilis	-0.824463	0.0118044
d__Bacteria;p__Firmicutes;c__Desulfotomaculia;o__Desulfotomaculales;f__Desulfotomaculaceae;g__Desulfotomaculum;g__Desulfotomaculum gibsoniae	d__Bacteria;p__Firmicutes;c__Clostridia;o__Lachnospirales;f__Lachnospiraceae;g__Blautia;g__Blautia sp003287895	-0.824453	0.0118064
d__Bacteria;p__Bacteroidota;c__Bacteroidia;o__Bacteroidales;f__Rikenellaceae;g__Alistipes;g__Alistipes sp900083545	d__Bacteria;p__Bacteroidota;c__Bacteroidia;o__Bacteroidales;f__Muribaculaceae;g__Muribaculum;g__Muribaculum intestinale	-0.824214	0.0118523
d__Bacteria;p__Firmicutes;c__Clostridia;o__Oscillospirales;f__Ruminococcaceae;g__Anaerotruncus;g__Anaerotruncus colihominis	d__Bacteria;p__Bacteroidota;c__Bacteroidia;o__Bacteroidales;f__Muribaculaceae;g__Muribaculum;g__Muribaculum intestinale	-0.82398	0.0118975
d__Bacteria;p__Firmicutes;c__Bacilli;o__Lactobacillales;f__Lactobacillaceae;g__Lactobacillus;g__Lactobacillus fermentum	d__Bacteria;p__Bacteroidota;c__Bacteroidia;o__Bacteroidales;f__Rikenellaceae;g__Alistipes;g__Alistipes shahii	-0.823597	0.0119717
d__Bacteria;p__Firmicutes;c__Clostridia;o__Lachnospirales;f__Lachnospiraceae;g__Lachnotalea;g__Lachnotalea glycerini	d__Bacteria;p__Firmicutes;c__Bacilli;o__Lactobacillales;f__Lactobacillaceae;g__Lactobacillus;g__Lactobacillus amylolyticus	-0.823321	0.0120253
d__Bacteria;p__Firmicutes;c__Clostridia;o__Lachnospirales;f__Lachnospiraceae;g__Dorea	d__Bacteria;p__Firmicutes;c__Negativicutes;o__Acidaminococcales;f__Acidaminococcaceae;g__Acidaminococcus	-0.823272	0.0120348
d__Bacteria;p__Firmicutes;c__Clostridia;o__Lachnospirales;f__Lachnospiraceae;g__992a;g__992a sp001940245	d__Bacteria;p__Firmicutes;c__Desulfotomaculia;o__Desulfotomaculales;f__Desulfotomaculaceae;g__Desulfotomaculum;g__Desulfotomaculum ruminis	-0.822671	0.0121522
d__Bacteria;p__Firmicutes;c__Clostridia;o__Oscillospirales;f__Acutalibacteraceae;g__Acutalibacter	d__Bacteria;p__Firmicutes;c__TC1;o__TC1;f__TC1;g__TC1	-0.822636	0.0121592
d__Bacteria;p__Firmicutes;c__Clostridia;o__Lachnospirales;f__Lachnospiraceae;g__Blautia;g__Blautia obeum	d__Bacteria;p__Firmicutes;c__Desulfotomaculia;o__Desulfotomaculales;f__Desulfotomaculaceae;g__Desulfotomaculum;g__Desulfotomaculum ferrireducens	-0.822517	0.0121824
d__Bacteria;p__Firmicutes;c__Clostridia	d__Bacteria;p__Firmicutes;c__Bacilli	-0.822445	0.0121966
d__Bacteria;p__Bacteroidota;c__Bacteroidia;o__Bacteroidales;f__Bacteroidaceae;g__Bacteroides;g__Bacteroides xylanisolvens	d__Bacteria;p__Bacteroidota;c__Bacteroidia;o__Bacteroidales;f__Tannerellaceae;g__Parabacteroides;g__Parabacteroides sp900155425	-0.822441	0.0121973
d__Bacteria;p__Bacteroidota;c__Bacteroidia;o__Bacteroidales;f__Muribaculaceae;g__Muribaculum;g__Muribaculum intestinale	d__Bacteria;p__Bacteroidota;c__Bacteroidia;o__Bacteroidales;f__Bacteroidaceae;g__Bacteroides;g__Bacteroides togonis	-0.822199	0.012245
d__Bacteria;p__Firmicutes;c__Clostridia;o__Tissierellales;f__Gottschalkiaceae;g__Gottschalkia;g__Gottschalkia acidurici	d__Bacteria;p__Firmicutes;c__Clostridia;o__Lachnospirales;f__Lachnospiraceae;g__Eubacterium;g__Eubacterium plexicaudatum	-0.822068	0.0122707
d__Bacteria;p__Firmicutes;c__Clostridia;o__Lachnospirales;f__Lachnospiraceae;g__Blautia;g__Blautia hominis	d__Bacteria;p__Bacteroidota;c__Bacteroidia;o__Bacteroidales;f__Bacteroidaceae;g__Prevotellamassilia;g__Prevotellamassilia timonensis	-0.821825	0.0123187
d__Bacteria;p__Firmicutes;c__Clostridia;o__Tissierellales;f__Gottschalkiaceae;g__Gottschalkia;g__Gottschalkia acidurici	d__Bacteria;p__Firmicutes;c__Clostridia;o__Lachnospirales;f__Lachnospiraceae;g__Clostridium;g__Clostridium sp001517625	-0.821813	0.012321
d__Bacteria;p__Firmicutes;c__Clostridia;o__Lachnospirales;f__Lachnospiraceae;g__Blautia;g__Blautia obeum	d__Bacteria;p__Firmicutes;c__Desulfotomaculia;o__Desulfotomaculales;f__Desulfotomaculaceae;g__Desulfotomaculum;g__Desulfotomaculum gibsoniae	-0.821371	0.0124085
d__Bacteria;p__Bacteroidota;c__Bacteroidia;o__Bacteroidales;f__Bacteroidaceae;g__CAG-462;g__CAG-462 sp900291465	d__Bacteria;p__Firmicutes;c__Clostridia;o__Oscillospirales;f__Ruminococcaceae;g__Anaerotruncus;g__Anaerotruncus sp900199635	-0.821104	0.0124616
d__Bacteria;p__Firmicutes;c__Clostridia;o__Lachnospirales;f__Lachnospiraceae;g__14-2;g__14-2 sp000403255	d__Bacteria;p__Firmicutes;c__Bacilli;o__Erysipelotrichales;f__Erysipelatoclostridiaceae;g__Erysipelatoclostridium;g__Erysipelatoclostridium ramosum	-0.821022	0.0124779
d__Bacteria;p__Bacteroidota;c__Bacteroidia;o__Bacteroidales;f__Coprobacteraceae;g__Coprobacter	d__Bacteria;p__Firmicutes;c__Clostridia;o__Lachnospirales;f__Lachnospiraceae;g__Dorea	-0.820791	0.0125241
d__Bacteria;p__Firmicutes;c__Clostridia;o__Lachnospirales;f__Lachnospiraceae;g__Clostridium;g__Clostridium sp000155435	d__Bacteria;p__Firmicutes;c__Desulfotomaculia;o__Desulfotomaculales;f__Desulfotomaculaceae;g__Desulfotomaculum;g__Desulfotomaculum ruminis	-0.820083	0.0126658
d__Bacteria;p__Bacteroidota;c__Bacteroidia;o__Bacteroidales;f__Bacteroidaceae;g__Bacteroides;g__Bacteroides coprocola	d__Bacteria;p__Bacteroidota;c__Bacteroidia;o__Bacteroidales;f__Muribaculaceae;g__Muribaculum;g__Muribaculum intestinale	-0.819931	0.0126964
d__Bacteria;p__Bacteroidota;c__Bacteroidia;o__Bacteroidales;f__Tannerellaceae;g__Parabacteroides;g__Parabacteroides chinchillae	d__Bacteria;p__Firmicutes;c__Bacilli;o__Mycoplasmatales;f__Mycoplasmataceae;g__Spiroplasma;g__Spiroplasma melliferum	-0.819667	0.0127496
d__Bacteria;p__Firmicutes;c__Clostridia;o__Oscillospirales;f__Ruminococcaceae;g__Provencibacterium;g__Provencibacterium massiliense	d__Bacteria;p__Bacteroidota;c__Bacteroidia;o__Bacteroidales;f__Bacteroidaceae;g__Prevotella;g__Prevotella sp000688375	-0.819546	0.0127741
d__Bacteria;p__Firmicutes;c__Bacilli;o__Erysipelotrichales;f__Erysipelotrichaceae;g__Faecalibaculum;g__Faecalibaculum rodentium	d__Bacteria;p__Firmicutes;c__Clostridia;o__Oscillospirales;f__Oscillospiraceae;g__Intestinimonas;g__Intestinimonas butyriciproducens	-0.819467	0.0127901
d__Bacteria;p__Bacteroidota;c__Bacteroidia;o__Bacteroidales;f__Muribaculaceae;g__Muribaculum;g__Muribaculum intestinale	d__Bacteria;p__Firmicutes;c__Clostridia;o__Lachnospirales;f__Lachnospiraceae;g__Dorea;g__Dorea sp000403475	-0.819436	0.0127964
d__Bacteria;p__Firmicutes;c__Clostridia;o__Lachnospirales;f__Lachnospiraceae;g__Eubacterium;g__Eubacterium sp000270305	d__Bacteria;p__Bacteroidota;c__Bacteroidia;o__Bacteroidales;f__Tannerellaceae;g__Parabacteroides;g__Parabacteroides sp900155425	-0.81916	0.0128524
d__Bacteria;p__Firmicutes;c__Clostridia;o__Oscillospirales;f__Ruminococcaceae;g__Ruminococcus;g__Ruminococcus flavefaciens	d__Bacteria;p__Firmicutes;c__Clostridia;o__Oscillospirales;f__Oscillospiraceae;g__Intestinimonas;g__Intestinimonas butyriciproducens	-0.818926	0.0128999
d__Bacteria;p__Firmicutes;c__Bacilli;o__Staphylococcales;f__Staphylococcaceae;g__Staphylococcus;g__Staphylococcus piscifermentans	d__Bacteria;p__Firmicutes;c__Bacilli;o__Mycoplasmatales;f__Mycoplasmataceae;g__Mesoplasma;g__Mesoplasma chauliocola	-0.818652	0.0129555
d__Bacteria;p__Bacteroidota;c__Bacteroidia;o__Bacteroidales;f__Bacteroidaceae;g__Prevotellamassilia;g__Prevotellamassilia timonensis	d__Bacteria;p__Bacteroidota;c__Bacteroidia;o__Bacteroidales;f__Bacteroidaceae;g__Bacteroides;g__Bacteroides xylanisolvens	-0.818401	0.0130069
d__Bacteria;p__Bacteroidota;c__Bacteroidia;o__Bacteroidales;f__Coprobacteraceae;g__Coprobacter;g__Coprobacter fastidiosus	d__Bacteria;p__Firmicutes;c__Clostridia;o__Peptostreptococcales;f__Anaerovoracaceae;g__Mogibacterium;g__Mogibacterium diversum	-0.818319	0.0130238
d__Bacteria;p__Firmicutes;c__Clostridia;o__Lachnospirales;f__Lachnospiraceae;g__Hungatella;g__Hungatella sphenoides	d__Bacteria;p__Firmicutes;c__Bacilli;o__Lactobacillales;f__Enterococcaceae;g__Enterococcus;g__Enterococcus faecalis	-0.818256	0.0130366
d__Bacteria;p__Firmicutes;c__Desulfotomaculia;o__Desulfotomaculales;f__Desulfotomaculaceae;g__Desulfotomaculum;g__Desulfotomaculum ferrireducens	d__Bacteria;p__Firmicutes;c__Clostridia;o__Lachnospirales;f__Lachnospiraceae;g__Blautia;g__Blautia sp003287895	-0.817731	0.0131443
d__Bacteria;p__Bacteroidota;c__Bacteroidia;o__Bacteroidales	d__Bacteria;p__Firmicutes;c__Clostridia;o__Eubacteriales	-0.817488	0.0131944
d__Bacteria;p__Bacteroidota;c__Bacteroidia;o__Bacteroidales;f__Rikenellaceae;g__Alistipes;g__Alistipes finegoldii	d__Bacteria;p__Bacteroidota;c__Bacteroidia;o__Bacteroidales;f__Tannerellaceae;g__Tannerella;g__Tannerella sp003033925	-0.81745	0.0132022
d__Bacteria;p__Firmicutes;c__Clostridia;o__Oscillospirales;f__Ruminococcaceae;g__Angelakisella	d__Bacteria;p__Bacteroidota;c__Bacteroidia;o__Bacteroidales;f__Bacteroidaceae;g__Prevotellamassilia	-0.817274	0.0132386
d__Bacteria;p__Bacteroidota;c__Bacteroidia;o__Bacteroidales;f__Bacteroidaceae;g__CAG-462;g__CAG-462 sp900291465	d__Bacteria;p__Firmicutes;c__Bacilli;o__Lactobacillales;f__Aerococcaceae;g__Aerococcus;g__Aerococcus urinaeequi	-0.81722	0.0132497
d__Bacteria;p__Bacteroidota;c__Bacteroidia;o__Bacteroidales;f__Tannerellaceae;g__Parabacteroides;g__Parabacteroides sp900155425	d__Bacteria;p__Firmicutes;c__Clostridia;o__Peptostreptococcales;f__Anaerovoracaceae;g__S5-A14a;g__S5-A14a sp000758905	-0.817204	0.0132531
d__Bacteria;p__Bacteroidota;c__Bacteroidia;o__Bacteroidales;f__Tannerellaceae;g__Tannerella;g__Tannerella sp003033925	d__Bacteria;p__Firmicutes;c__Bacilli;o__Lactobacillales;f__Streptococcaceae;g__Streptococcus;g__Streptococcus sp001556435	-0.81716	0.0132623
d__Bacteria;p__Firmicutes;c__Bacilli;o__Erysipelotrichales;f__Erysipelatoclostridiaceae;g__Erysipelatoclostridium;g__Erysipelatoclostridium ramosum	d__Bacteria;p__Firmicutes;c__Clostridia;o__Oscillospirales;f__Acutalibacteraceae;g__Clostridium;g__Clostridium minihomine	-0.816835	0.0133296
d__Bacteria;p__Bacteroidota;c__Bacteroidia;o__Bacteroidales;f__Bacteroidaceae;g__CAG-462;g__CAG-462 sp900291465	d__Bacteria;p__Firmicutes;c__Clostridia;o__Lachnospirales;f__Lachnospiraceae;g__Eubacterium;g__Eubacterium sp000270305	-0.816598	0.0133789
d__Bacteria;p__Firmicutes;c__Negativicutes;o__Acidaminococcales;f__Acidaminococcaceae;g__Acidaminococcus;g__Acidaminococcus intestini	d__Bacteria;p__Firmicutes;c__Clostridia;o__Lachnospirales;f__Lachnospiraceae;g__Blautia;g__Blautia hansenii	-0.816457	0.0134082
d__Bacteria;p__Firmicutes;c__Clostridia;o__Oscillospirales;f__Ruminococcaceae;g__Massilimaliae;g__Massilimaliae massiliensis	d__Bacteria;p__Bacteroidota;c__Bacteroidia;o__Bacteroidales;f__Bacteroidaceae;g__Prevotella;g__Prevotella oryzae	-0.816238	0.0134539
d__Bacteria;p__Firmicutes;c__Clostridia;o__Lachnospirales;f__Lachnospiraceae;g__Sellimonas;g__Sellimonas intestinalis	d__Bacteria;p__Firmicutes;c__Bacilli;o__Mycoplasmatales;f__Mycoplasmataceae;g__Mesoplasma;g__Mesoplasma entomophilum	-0.816151	0.0134721
d__Bacteria;p__Firmicutes;c__Bacilli;o__Erysipelotrichales;f__Erysipelatoclostridiaceae;g__Erysipelatoclostridium;g__Erysipelatoclostridium ramosum	d__Bacteria;p__Firmicutes;c__Clostridia;o__Lachnospirales;f__Lachnospiraceae;g__Hungatella;g__Hungatella guttoideum	-0.814935	0.0137278
d__Bacteria;p__Firmicutes;c__Clostridia;o__Oscillospirales;f__Ruminococcaceae;g__Massilimaliae	d__Bacteria;p__Bacteroidota;c__Bacteroidia;o__Bacteroidales;f__Coprobacteraceae;g__Coprobacter	-0.814858	0.013744
d__Bacteria;p__Firmicutes;c__Clostridia;o__Lachnospirales;f__Lachnospiraceae;g__Eubacterium;g__Eubacterium hallii	d__Bacteria;p__Firmicutes;c__Desulfotomaculia;o__Desulfotomaculales;f__Desulfotomaculaceae;g__Desulfotomaculum;g__Desulfotomaculum acetoxidans	-0.814828	0.0137504
NOR	d__Bacteria;p__Firmicutes;c__Desulfitobacteriia;o__Heliobacteriales;f__Heliobacteriaceae;g__Heliobacterium;g__Heliobacterium modesticaldum	-0.814693	0.0137791
NOR	d__Bacteria;p__Firmicutes;c__Desulfitobacteriia;o__Heliobacteriales;f__Heliobacteriaceae	-0.814562	0.0138069
NOR	d__Bacteria;p__Firmicutes;c__Desulfitobacteriia;o__Heliobacteriales	-0.814562	0.0138069
NOR	d__Bacteria;p__Firmicutes;c__Desulfitobacteriia;o__Heliobacteriales;f__Heliobacteriaceae;g__Heliobacterium	-0.814562	0.0138069
d__Bacteria;p__Firmicutes;c__Bacilli;o__Mycoplasmatales;f__Mycoplasmataceae;g__Spiroplasma;g__Spiroplasma poulsonii	d__Bacteria;p__Bacteroidota;c__Bacteroidia;o__Bacteroidales;f__Tannerellaceae;g__Parabacteroides;g__Parabacteroides chinchillae	-0.814085	0.0139082
d__Bacteria;p__Bacteroidota;c__Bacteroidia;o__Bacteroidales;f__Coprobacteraceae;g__Coprobacter;g__Coprobacter fastidiosus	d__Bacteria;p__Firmicutes;c__Clostridia;o__Peptostreptococcales;f__Anaerovoracaceae;g__S5-A14a;g__S5-A14a sp000758905	-0.813839	0.013961
d__Bacteria;p__Firmicutes;c__Clostridia;o__Lachnospirales;f__Lachnospiraceae;g__Hungatella;g__Hungatella celerecrescens	d__Bacteria;p__Bacteroidota;c__Bacteroidia;o__Bacteroidales;f__Tannerellaceae;g__Parabacteroides;g__Parabacteroides sp900155425	-0.813823	0.0139642
d__Bacteria;p__Bacteroidota;c__Bacteroidia;o__Bacteroidales;f__Bacteroidaceae;g__CAG-462;g__CAG-462 sp900291465	d__Bacteria;p__Firmicutes;c__Clostridia;o__Lachnospirales;f__Lachnospiraceae;g__Blautia;g__Blautia hominis	-0.813566	0.0140192
d__Bacteria;p__Cyanobacteria;c__Cyanobacteriia;o__Cyanobacteriales;f__Phormidiaceae;g__Planktothrix;g__Planktothrix tepida	d__Bacteria;p__Firmicutes;c__Bacilli;o__Lactobacillales;f__Streptococcaceae;g__Streptococcus;g__Streptococcus thermophilus	-0.813512	0.0140309
d__Bacteria;p__Firmicutes;c__Clostridia;o__Lachnospirales;f__Lachnospiraceae;g__Clostridium;g__Clostridium sp000155435	d__Bacteria;p__Firmicutes;c__Clostridia;o__Clostridiales;f__Savagellaceae;g__Savagella;g__Savagella sp000270205	-0.813162	0.0141061
d__Bacteria;p__Firmicutes;c__Clostridia;o__Oscillospirales;f__Ruminococcaceae;g__Anaerotruncus;g__Anaerotruncus colihominis	d__Bacteria;p__Bacteroidota;c__Bacteroidia;o__Bacteroidales;f__Tannerellaceae;g__Tannerella;g__Tannerella sp003033925	-0.812732	0.0141988
SA	d__Bacteria;p__Firmicutes;c__Clostridia;o__Oscillospirales;f__Ruminococcaceae;g__Soleaferrea	-0.812423	0.0142657
d__Bacteria;p__Firmicutes;c__Clostridia;o__Oscillospirales;f__Ruminococcaceae;g__Ruminococcus;g__Ruminococcus flavefaciens	d__Bacteria;p__Firmicutes;c__Clostridia;o__Oscillospirales;f__Oscillospiraceae;g__Marseille-P3106;g__Marseille-P3106 sp900169975	-0.81234	0.0142835
SA	d__Bacteria;p__Firmicutes;c__Clostridia;o__Oscillospirales;f__Ruminococcaceae;g__Soleaferrea;g__Soleaferrea massiliensis	-0.812189	0.0143163
d__Bacteria;p__Firmicutes;c__Clostridia;o__Lachnospirales;f__Lachnospiraceae;g__Blautia;g__Blautia hominis	d__Bacteria;p__Firmicutes;c__Desulfotomaculia;o__Desulfotomaculales;f__Desulfotomaculaceae;g__Desulfotomaculum;g__Desulfotomaculum ruminis	-0.8113	0.0145103
d__Bacteria;p__Bacteroidota;c__Bacteroidia;o__Bacteroidales;f__Tannerellaceae;g__Tannerella	d__Bacteria;p__Bacteroidota;c__Bacteroidia;o__Bacteroidales;f__Rikenellaceae;g__Alistipes	-0.811076	0.0145593
d__Bacteria;p__Firmicutes;c__Clostridia;o__Lachnospirales;f__Lachnospiraceae;g__Clostridium;g__Clostridium sp000155435	d__Bacteria;p__Bacteroidota;c__Bacteroidia;o__Bacteroidales;f__Bacteroidaceae;g__Bacteroides;g__Bacteroides sp002161565	-0.811039	0.0145676
d__Bacteria;p__Firmicutes;c__Clostridia;o__Peptostreptococcales;f__Anaerovoracaceae;g__Mogibacterium;g__Mogibacterium pumilum	d__Bacteria;p__Firmicutes;c__Desulfitobacteriia;o__Desulfitobacteriales;f__Desulfitobacteriaceae;g__Desulfosporosinus;g__Desulfosporosinus youngiae	-0.810952	0.0145867
d__Bacteria;p__Firmicutes;c__Bacilli;o__Lactobacillales;f__Lactobacillaceae;g__Lactobacillus;g__Lactobacillus acidophilus	d__Bacteria;p__Firmicutes;c__Clostridia;o__Lachnospirales;f__Lachnospiraceae;g__Lachnotalea;g__Lachnotalea glycerini	-0.81076	0.014629
d__Bacteria;p__Bacteroidota;c__Bacteroidia;o__Bacteroidales;f__Coprobacteraceae;g__Coprobacter;g__Coprobacter secundus	d__Bacteria;p__Firmicutes;c__Clostridia;o__Lachnospirales;f__Lachnospiraceae;g__Agathobacter;g__Agathobacter rectale	-0.810298	0.0147309
d__Bacteria;p__Firmicutes;c__Clostridia;o__Oscillospirales;f__Ruminococcaceae;g__Massilimaliae;g__Massilimaliae timonensis	d__Bacteria;p__Bacteroidota;c__Bacteroidia;o__Bacteroidales;f__Coprobacteraceae;g__Coprobacter;g__Coprobacter secundus	-0.810273	0.0147364
d__Bacteria;p__Bacteroidota;c__Bacteroidia;o__Bacteroidales;f__Coprobacteraceae;g__Coprobacter	d__Bacteria;p__Firmicutes;c__Clostridia;o__Lachnospirales;f__Lachnospiraceae;g__Blautia	-0.810256	0.0147402
d__Bacteria;p__Firmicutes;c__Clostridia;o__Lachnospirales;f__Lachnospiraceae;g__Dorea;g__Dorea sp900312975	d__Bacteria;p__Firmicutes;c__Bacilli;o__Lactobacillales;f__Enterococcaceae;g__Enterococcus;g__Enterococcus faecalis	-0.810022	0.0147919
d__Bacteria;p__Bacteroidota;c__Bacteroidia;o__Bacteroidales;f__Bacteroidaceae;g__Prevotella;g__Prevotella fusca	d__Bacteria;p__Firmicutes;c__Clostridia;o__Peptostreptococcales;f__Anaerovoracaceae;g__S5-A14a;g__S5-A14a sp000758905	-0.809928	0.0148129
d__Bacteria;p__Firmicutes;c__Clostridia;o__Lachnospirales;f__Lachnospiraceae;g__Anaerocolumna;g__Anaerocolumna sp000702945	d__Bacteria;p__Bacteroidota;c__Bacteroidia;o__Bacteroidales;f__Muribaculaceae;g__Muribaculum;g__Muribaculum intestinale	-0.80941	0.014928
d__Bacteria;p__Actinobacteriota;c__Coriobacteriia;o__Coriobacteriales;f__Eggerthellaceae;g__Adlercreutzia;g__Adlercreutzia caecimuris	d__Bacteria;p__Bacteroidota;c__Bacteroidia;o__Bacteroidales;f__Muribaculaceae;g__Muribaculum;g__Muribaculum intestinale	-0.809296	0.0149535
d__Bacteria;p__Proteobacteria;c__Gammaproteobacteria;o__Burkholderiales;f__Burkholderiaceae;g__Parasutterella;g__Parasutterella excrementihominis	d__Bacteria;p__Firmicutes;c__Bacilli;o__Mycoplasmatales;f__Mycoplasmataceae;g__Spiroplasma;g__Spiroplasma citri	-0.809179	0.0149796
d__Bacteria;p__Firmicutes;c__Bacilli;o__Lactobacillales;f__Aerococcaceae;g__Aerococcus;g__Aerococcus urinaeequi	d__Bacteria;p__Bacteroidota;c__Bacteroidia;o__Bacteroidales;f__Muribaculaceae;g__Muribaculum;g__Muribaculum intestinale	-0.809123	0.014992
d__Bacteria;p__Bacteroidota;c__Bacteroidia;o__Bacteroidales;f__Coprobacteraceae;g__Coprobacter;g__Coprobacter secundus	d__Bacteria;p__Firmicutes;c__Clostridia;o__Lachnospirales;f__Lachnospiraceae;g__Blautia;g__Blautia hansenii	-0.808512	0.0151291
d__Bacteria;p__Bacteroidota;c__Bacteroidia;o__Bacteroidales;f__Muribaculaceae;g__Muribaculum	d__Bacteria;p__Firmicutes;c__Clostridia;o__Lachnospirales;f__Lachnospiraceae;g__Anaerocolumna	-0.808456	0.0151416
d__Bacteria;p__Desulfobacterota;c__Desulfovibrionia;o__Desulfovibrionales	d__Bacteria;p__Firmicutes;c__Clostridia;o__Oscillospirales	-0.808247	0.0151887
d__Bacteria;p__Firmicutes;c__Clostridia;o__Lachnospirales;f__Lachnospiraceae;g__Eisenbergiella;g__Eisenbergiella tayi	d__Bacteria;p__Firmicutes;c__Clostridia;o__Lachnospirales;f__Lachnospiraceae;g__Pseudobutyrivibrio;g__Pseudobutyrivibrio ruminis	-0.807783	0.0152937
d__Bacteria;p__Bacteroidota;c__Bacteroidia;o__Bacteroidales;f__Rikenellaceae;g__Alistipes;g__Alistipes putredinis	d__Bacteria;p__Firmicutes;c__Clostridia;o__Oscillospirales;f__Ruminococcaceae;g__Ruminococcus;g__Ruminococcus flavefaciens	-0.807721	0.0153076
d__Bacteria;p__Firmicutes;c__Desulfitobacteriia;o__Desulfitobacteriales;f__Desulfitobacteriaceae;g__Desulfosporosinus;g__Desulfosporosinus orientis	d__Bacteria;p__Firmicutes;c__Clostridia;o__Lachnospirales;f__Lachnospiraceae;g__Blautia;g__Blautia sp003287895	-0.807363	0.0153889
d__Bacteria;p__Firmicutes;c__Clostridia;o__Tissierellales;f__Gottschalkiaceae;g__Gottschalkia;g__Gottschalkia acidurici	d__Bacteria;p__Firmicutes;c__Clostridia;o__Oscillospirales;f__Ruminococcaceae;g__Ruminococcus;g__Ruminococcus sp000686125	-0.807013	0.0154685
d__Bacteria;p__Firmicutes;c__Clostridia;o__Oscillospirales;f__Ruminococcaceae;g__Anaerotruncus;g__Anaerotruncus colihominis	d__Bacteria;p__Bacteroidota;c__Bacteroidia;o__Bacteroidales;f__Coprobacteraceae;g__Coprobacter;g__Coprobacter fastidiosus	-0.806815	0.0155138
d__Bacteria;p__Bacteroidota;c__Bacteroidia;o__Bacteroidales;f__Muribaculaceae;g__Muribaculum;g__Muribaculum intestinale	d__Bacteria;p__Bacteroidota;c__Bacteroidia;o__Bacteroidales;f__Bacteroidaceae;g__Bacteroides;g__Bacteroides xylanisolvens	-0.806693	0.0155417
d__Bacteria;p__Firmicutes;c__Bacilli;o__Mycoplasmatales;f__Mycoplasmataceae;g__Spiroplasma;g__Spiroplasma chrysopicola	d__Bacteria;p__Bacteroidota;c__Bacteroidia;o__Bacteroidales;f__Tannerellaceae;g__Parabacteroides;g__Parabacteroides chinchillae	-0.806372	0.0156151
d__Bacteria;p__Firmicutes;c__Clostridia;o__Acetivibrionales;f__Acetivibrionaceae	d__Bacteria;p__Bacteroidota;c__Bacteroidia;o__Bacteroidales;f__Muribaculaceae	-0.806342	0.015622
d__Bacteria;p__Firmicutes;c__Clostridia;o__Lachnospirales;f__Lachnospiraceae;g__Dorea;g__Dorea sp000403475	d__Bacteria;p__Bacteroidota;c__Bacteroidia;o__Bacteroidales;f__Tannerellaceae;g__Parabacteroides;g__Parabacteroides sp900155425	-0.806342	0.0156221
d__Bacteria;p__Firmicutes;c__Clostridia;o__Oscillospirales	d__Bacteria;p__Firmicutes;c__Clostridia;o__Tissierellales	-0.806105	0.0156765
d__Bacteria;p__Firmicutes;c__Clostridia;o__Lachnospirales;f__Lachnospiraceae;g__Dorea;g__Dorea sp900086625	d__Bacteria;p__Bacteroidota;c__Bacteroidia;o__Bacteroidales;f__Tannerellaceae;g__Parabacteroides;g__Parabacteroides chinchillae	-0.805545	0.0158055
d__Bacteria;p__Firmicutes;c__Clostridia;o__Lachnospirales;f__Lachnospiraceae;g__Blautia;g__Blautia sp900120295	d__Bacteria;p__Bacteroidota;c__Bacteroidia;o__Bacteroidales;f__Bacteroidaceae;g__Prevotella;g__Prevotella denticola	-0.80533	0.0158554
d__Bacteria;p__Bacteroidota;c__Bacteroidia;o__Bacteroidales;f__Muribaculaceae;g__Muribaculum;g__Muribaculum intestinale	d__Bacteria;p__Firmicutes;c__Clostridia;o__Peptostreptococcales;f__Anaerovoracaceae;g__Mogibacterium;g__Mogibacterium diversum	-0.804899	0.0159552
d__Bacteria;p__Bacteroidota;c__Bacteroidia;o__Bacteroidales;f__Coprobacteraceae;g__Coprobacter;g__Coprobacter fastidiosus	d__Bacteria;p__Firmicutes;c__Clostridia;o__Lachnospirales;f__Lachnospiraceae;g__Dorea;g__Dorea sp900086625	-0.804878	0.0159601
d__Bacteria;p__Bacteroidota;c__Bacteroidia;o__Bacteroidales;f__Bacteroidaceae;g__Prevotella;g__Prevotella oryzae	d__Bacteria;p__Bacteroidota;c__Bacteroidia;o__Bacteroidales;f__Bacteroidaceae;g__Bacteroides;g__Bacteroides xylanisolvens	-0.804783	0.0159823
d__Bacteria;p__Firmicutes;c__Clostridia;o__Oscillospirales;f__Acutalibacteraceae;g__Clostridium;g__Clostridium merdae	d__Bacteria;p__Firmicutes;c__Clostridia;o__Oscillospirales;f__Oscillospiraceae;g__Intestinimonas;g__Intestinimonas butyriciproducens	-0.804738	0.0159928
d__Bacteria;p__Firmicutes;c__Bacilli;o__Lactobacillales;f__Enterococcaceae;g__Enterococcus;g__Enterococcus faecalis	d__Bacteria;p__Firmicutes;c__Bacilli;o__Staphylococcales;f__Staphylococcaceae;g__Staphylococcus;g__Staphylococcus pseudintermedius	-0.804692	0.0160034
d__Bacteria;p__Firmicutes;c__Clostridia;o__Tissierellales;f__Gottschalkiaceae;g__Gottschalkia;g__Gottschalkia acidurici	d__Bacteria;p__Firmicutes;c__Bacilli;o__Staphylococcales;f__Staphylococcaceae;g__Staphylococcus;g__Staphylococcus schleiferi	-0.80456	0.0160342
d__Bacteria;p__Firmicutes;c__Clostridia;o__Lachnospirales;f__Lachnospiraceae;g__Blautia;g__Blautia wexlerae	d__Bacteria;p__Bacteroidota;c__Bacteroidia;o__Bacteroidales;f__Coprobacteraceae;g__Coprobacter;g__Coprobacter secundus	-0.804469	0.0160556
d__Bacteria;p__Firmicutes;c__Desulfotomaculia;o__Desulfotomaculales;f__Desulfotomaculaceae;g__Desulfotomaculum;g__Desulfotomaculum ferrireducens	d__Bacteria;p__Firmicutes;c__Clostridia;o__Peptostreptococcales;f__Anaerovoracaceae;g__Mogibacterium;g__Mogibacterium pumilum	-0.804162	0.0161274
d__Bacteria;p__Firmicutes;c__Clostridia;o__Tissierellales;f__Gottschalkiaceae;g__Gottschalkia;g__Gottschalkia acidurici	d__Bacteria;p__Firmicutes;c__Clostridia;o__Oscillospirales;f__Ruminococcaceae;g__Ruminococcus;g__Ruminococcus albus	-0.804117	0.0161378
d__Bacteria;p__Firmicutes;c__Clostridia;o__Lachnospirales;f__Lachnospiraceae;g__Eubacterium;g__Eubacterium hallii	d__Bacteria;p__Bacteroidota;c__Bacteroidia;o__Bacteroidales;f__Tannerellaceae;g__Parabacteroides;g__Parabacteroides sp900155425	-0.803915	0.0161851
d__Bacteria;p__Actinobacteriota;c__Coriobacteriia;o__Coriobacteriales;f__Eggerthellaceae;g__Enteroscipio;g__Enteroscipio sp000270285	d__Bacteria;p__Bacteroidota;c__Bacteroidia;o__Bacteroidales;f__Muribaculaceae;g__Muribaculum;g__Muribaculum intestinale	-0.803656	0.0162459
d__Bacteria;p__Firmicutes;c__Desulfitobacteriia;o__Heliobacteriales;f__Heliobacteriaceae;g__Heliobacterium	d__Bacteria;p__Firmicutes;c__Bacilli;o__Acholeplasmatales;f__Acholeplasmataceae;g__Phytoplasma	-0.803596	0.0162601
d__Bacteria;p__Bacteroidota;c__Bacteroidia;o__Bacteroidales;f__Tannerellaceae;g__Tannerella	d__Bacteria;p__Firmicutes;c__Clostridia;o__Oscillospirales;f__Oscillospiraceae;g__Marseille-P3106	-0.80353	0.0162755
d__Bacteria;p__Firmicutes;c__Clostridia;o__Lachnospirales;f__Lachnospiraceae;g__Clostridium;g__Clostridium sp000155435	d__Bacteria;p__Firmicutes;c__Desulfotomaculia;o__Desulfotomaculales;f__Desulfotomaculaceae;g__Desulfotomaculum;g__Desulfotomaculum ferrireducens	-0.803331	0.0163224
d__Bacteria;p__Firmicutes;c__Clostridia;o__Lachnospirales;f__Lachnospiraceae;g__Sellimonas;g__Sellimonas intestinalis	d__Bacteria;p__Cyanobacteria;c__Cyanobacteriia;o__Cyanobacteriales;f__Nostocaceae;g__Fischerella;g__Fischerella thermalis	-0.803276	0.0163354
d__Bacteria;p__Bacteroidota;c__Bacteroidia;o__Bacteroidales;f__Bacteroidaceae;g__CAG-462;g__CAG-462 sp900291465	d__Bacteria;p__Firmicutes;c__Clostridia;o__Lachnospirales;f__Lachnospiraceae;g__Anaerocolumna;g__Anaerocolumna sp000702945	-0.803098	0.0163776
d__Bacteria;p__Firmicutes;c__Clostridia;o__Lachnospirales;f__Lachnospiraceae;g__Anaerocolumna	d__Bacteria;p__Bacteroidota;c__Bacteroidia;o__Bacteroidales;f__Bacteroidaceae;g__CAG-462	-0.803093	0.0163787
d__Bacteria;p__Bacteroidota;c__Bacteroidia;o__Bacteroidales;f__Bacteroidaceae;g__CAG-462;g__CAG-462 sp900291465	d__Bacteria;p__Firmicutes;c__Clostridia;o__Lachnospirales;f__Lachnospiraceae;g__Faecalicatena;g__Faecalicatena sp900120155	-0.802824	0.0164423
d__Bacteria;p__Firmicutes;c__Bacilli;o__Paenibacillales;f__Paenibacillaceae;g__Paenibacillus	d__Bacteria;p__Firmicutes;c__Clostridia;o__Lachnospirales;f__Lachnospiraceae;g__Dorea	-0.802747	0.0164605
d__Bacteria;p__Bacteroidota;c__Bacteroidia;o__Bacteroidales;f__Bacteroidaceae;g__Prevotellamassilia;g__Prevotellamassilia timonensis	d__Bacteria;p__Firmicutes;c__Clostridia;o__Oscillospirales;f__Ruminococcaceae;g__HUN007;g__HUN007 sp000712055	-0.802327	0.0165603
d__Bacteria;p__Bacteroidota;c__Bacteroidia;o__Bacteroidales;f__Rikenellaceae;g__Alistipes;g__Alistipes putredinis	d__Bacteria;p__Bacteroidota;c__Bacteroidia;o__Bacteroidales;f__Tannerellaceae;g__Tannerella;g__Tannerella sp003033925	-0.802324	0.016561
d__Bacteria;p__Firmicutes;c__Clostridia;o__Lachnospirales;f__Lachnospiraceae;g__Blautia	d__Bacteria;p__Firmicutes;c__Desulfotomaculia;o__Desulfotomaculales;f__Desulfotomaculaceae;g__Desulfotomaculum	-0.802009	0.0166362
d__Bacteria;p__Bacteroidota;c__Bacteroidia;o__Bacteroidales;f__Bacteroidaceae;g__Prevotella;g__Prevotella sp002933775	d__Bacteria;p__Firmicutes;c__Clostridia;o__Lachnospirales;f__Lachnospiraceae;g__Blautia;g__Blautia obeum	-0.801795	0.0166872
d__Bacteria;p__Firmicutes;c__Negativicutes;o__Acidaminococcales;f__Acidaminococcaceae;g__Acidaminococcus;g__Acidaminococcus intestini	d__Bacteria;p__Firmicutes;c__Clostridia;o__Oscillospirales;f__Ruminococcaceae;g__Anaerotruncus;g__Anaerotruncus sp900199635	-0.801772	0.0166927
d__Bacteria;p__Firmicutes;c__Clostridia;o__Lachnospirales;f__Lachnospiraceae;g__Sellimonas;g__Sellimonas intestinalis	d__Bacteria;p__Firmicutes;c__Bacilli;o__Bacillales;f__Bacillaceae;g__Bacillus;g__Bacillus mycoides	-0.80177	0.0166933
d__Bacteria;p__Firmicutes;c__Desulfotomaculia;o__Desulfotomaculales;f__Desulfotomaculaceae;g__Desulfotomaculum;g__Desulfotomaculum nigrificans	d__Bacteria;p__Firmicutes;c__Clostridia;o__Lachnospirales;f__Lachnospiraceae;g__992a;g__992a sp001940245	-0.801437	0.016773
d__Bacteria;p__Firmicutes;c__Clostridia;o__Lachnospirales;f__Lachnospiraceae;g__Dorea;g__Dorea longicatena	d__Bacteria;p__Firmicutes;c__Bacilli;o__Lactobacillales;f__Enterococcaceae;g__Enterococcus;g__Enterococcus faecalis	-0.80138	0.0167868
d__Bacteria;p__Firmicutes;c__Negativicutes;o__Acidaminococcales;f__Acidaminococcaceae;g__Acidaminococcus;g__Acidaminococcus intestini	d__Bacteria;p__Firmicutes;c__Clostridia;o__Lachnospirales;f__Lachnospiraceae;g__992a;g__992a sp001940245	-0.801356	0.0167925
d__Bacteria;p__Firmicutes;c__Desulfotomaculia;o__Desulfotomaculales;f__Desulfotomaculaceae;g__Desulfotomaculum;g__Desulfotomaculum nigrificans	d__Bacteria;p__Firmicutes;c__Clostridia;o__Lachnospirales;f__Lachnospiraceae;g__Anaerostipes;g__Anaerostipes hadrus	-0.801304	0.0168051
d__Bacteria;p__Bacteroidota;c__Bacteroidia;o__Bacteroidales;f__Bacteroidaceae;g__Prevotella;g__Prevotella fusca	d__Bacteria;p__Firmicutes;c__Clostridia;o__Lachnospirales;f__Lachnospiraceae;g__Dorea;g__Dorea sp000403475	-0.801111	0.0168513
d__Bacteria;p__Firmicutes;c__Clostridia;o__Lachnospirales;f__Lachnospiraceae;g__992a	d__Bacteria;p__Cyanobacteria;c__Cyanobacteriia;o__Cyanobacteriales;f__Microcystaceae;g__Microcystis	-0.800861	0.0169117
d__Bacteria;p__Firmicutes;c__Desulfitobacteriia;o__Desulfitobacteriales;f__Desulfitobacteriaceae;g__Desulfosporosinus;g__Desulfosporosinus youngiae	d__Bacteria;p__Firmicutes;c__Clostridia;o__Lachnospirales;f__Lachnospiraceae;g__Blautia;g__Blautia hansenii	-0.800825	0.0169203
d__Bacteria;p__Bacteroidota;c__Bacteroidia;o__Bacteroidales;f__Dysgonomonadaceae;g__Dysgonomonas	d__Bacteria;p__Cyanobacteria;c__Cyanobacteriia;o__Cyanobacteriales;f__Oscillatoriaceae;g__Planktothricoides	-0.800823	0.0169206
d__Bacteria;p__Firmicutes;c__Clostridia;o__Oscillospirales;f__Acutalibacteraceae;g__Ruminococcus;g__Ruminococcus bromii	d__Bacteria;p__Bacteroidota;c__Bacteroidia;o__Bacteroidales;f__Muribaculaceae;g__Muribaculum;g__Muribaculum intestinale	-0.800757	0.0169367
d__Bacteria;p__Firmicutes;c__Clostridia;o__Lachnospirales;f__Lachnospiraceae;g__Anaerocolumna;g__Anaerocolumna sp000702945	d__Bacteria;p__Bacteroidota;c__Bacteroidia;o__Bacteroidales;f__Bacteroidaceae;g__Bacteroides;g__Bacteroides sp002161565	-0.800595	0.0169759
d__Bacteria;p__Firmicutes;c__Clostridia;o__Lachnospirales;f__Lachnospiraceae;g__Blautia	d__Bacteria;p__Cyanobacteria;c__Cyanobacteriia;o__Cyanobacteriales;f__Microcystaceae;g__Microcystis	-0.80052	0.016994
d__Bacteria;p__Firmicutes;c__Clostridia;o__Lachnospirales;f__Lachnospiraceae;g__Blautia;g__Blautia wexlerae	d__Bacteria;p__Firmicutes;c__Desulfitobacteriia;o__Desulfitobacteriales;f__Desulfitobacteriaceae;g__Desulfosporosinus;g__Desulfosporosinus youngiae	-0.800497	0.0169995
d__Bacteria;p__Firmicutes;c__Clostridia;o__Lachnospirales;f__Lachnospiraceae;g__Anaerocolumna	d__Bacteria;p__Firmicutes;c__Negativicutes;o__Acidaminococcales;f__Acidaminococcaceae;g__Acidaminococcus	-0.800407	0.0170214
d__Bacteria;p__Firmicutes;c__Clostridia;o__Lachnospirales;f__Lachnospiraceae;g__Clostridium;g__Clostridium symbiosum	d__Bacteria;p__Firmicutes;c__Bacilli;o__Erysipelotrichales;f__Erysipelatoclostridiaceae;g__Erysipelatoclostridium;g__Erysipelatoclostridium ramosum	-0.800376	0.0170288
d__Bacteria;p__Firmicutes;c__Clostridia;o__Clostridiales;f__Clostridiaceae;g__Clostridium;g__Clostridium fallax	d__Bacteria;p__Bacteroidota;c__Bacteroidia;o__Bacteroidales;f__Muribaculaceae;g__Muribaculum;g__Muribaculum intestinale	-0.800138	0.0170866
d__Bacteria;p__Firmicutes;c__Clostridia;o__Lachnospirales;f__Lachnospiraceae;g__Eisenbergiella	d__Bacteria;p__Bacteroidota;c__Bacteroidia;o__Bacteroidales;f__Dysgonomonadaceae;g__Dysgonomonas	-0.800135	0.0170871
d__Bacteria;p__Bacteroidota;c__Bacteroidia;o__Bacteroidales;f__Coprobacteraceae;g__Coprobacter;g__Coprobacter secundus	d__Bacteria;p__Firmicutes;c__Clostridia;o__Lachnospirales;f__Lachnospiraceae;g__Hungatella;g__Hungatella celerecrescens	-0.799986	0.0171233
d__Bacteria;p__Bacteroidota;c__Bacteroidia;o__Bacteroidales;f__Tannerellaceae;g__Parabacteroides;g__Parabacteroides chinchillae	d__Bacteria;p__Firmicutes;c__Bacilli;o__Lactobacillales;f__Vagococcaceae;g__Vagococcus;g__Vagococcus penaei	-0.799875	0.0171504
d__Bacteria;p__Firmicutes;c__Bacilli;o__Lactobacillales;f__Lactobacillaceae;g__Pediococcus;g__Pediococcus inopinatus	d__Bacteria;p__Bacteroidota;c__Bacteroidia;o__Bacteroidales;f__Bacteroidaceae;g__Bacteroides;g__Bacteroides clarus	-0.799749	0.0171811
d__Bacteria;p__Bacteroidota;c__Bacteroidia;o__Bacteroidales;f__Muribaculaceae;g__Muribaculum	d__Bacteria;p__Firmicutes;c__Clostridia;o__Oscillospirales;f__Acutalibacteraceae;g__Ruminococcus	-0.799643	0.0172068
d__Bacteria;p__Bacteroidota;c__Bacteroidia;o__Bacteroidales;f__Bacteroidaceae;g__Prevotella;g__Prevotella sp002933775	d__Bacteria;p__Firmicutes;c__Clostridia;o__Lachnospirales;f__Lachnospiraceae;g__Anaerocolumna;g__Anaerocolumna sp000702945	-0.79963	0.01721
d__Bacteria;p__Firmicutes;c__Clostridia;o__Lachnospirales;f__Lachnospiraceae;g__Anaerocolumna;g__Anaerocolumna sp000702945	d__Bacteria;p__Firmicutes;c__Desulfotomaculia;o__Desulfotomaculales;f__Desulfotomaculaceae;g__Desulfotomaculum;g__Desulfotomaculum ruminis	-0.79958	0.0172224
d__Bacteria;p__Firmicutes;c__Bacilli;o__Lactobacillales	d__Bacteria;p__Firmicutes;c__Clostridia;o__Christensenellales	-0.79955	0.0172296
d__Bacteria;p__Firmicutes;c__Clostridia;o__Lachnospirales;f__Lachnospiraceae;g__Lachnobacterium;g__Lachnobacterium bovis	d__Bacteria;p__Firmicutes;c__Bacilli;o__Lactobacillales;f__Streptococcaceae;g__Streptococcus;g__Streptococcus parasanguinis	-0.799491	0.0172439
d__Bacteria;p__Firmicutes;c__Clostridia;o__Lachnospirales;f__Lachnospiraceae;g__Sellimonas;g__Sellimonas intestinalis	d__Bacteria;p__Firmicutes;c__Bacilli;o__Erysipelotrichales;f__Erysipelotrichaceae;g__Solobacterium;g__Solobacterium extructa	-0.799366	0.0172746
d__Bacteria;p__Firmicutes;c__Clostridia;o__Oscillospirales;f__Oscillospiraceae;g__Lawsonibacter;g__Lawsonibacter sp000492175	d__Bacteria;p__Firmicutes;c__Clostridia;o__Lachnospirales;f__Lachnospiraceae;g__Dorea;g__Dorea sp000403475	-0.799214	0.0173118
d__Bacteria;p__Firmicutes;c__Bacilli;o__Erysipelotrichales;f__Erysipelatoclostridiaceae;g__Erysipelatoclostridium;g__Erysipelatoclostridium ramosum	d__Bacteria;p__Firmicutes;c__Clostridia;o__Lachnospirales;f__Lachnospiraceae;g__Blautia;g__Blautia hansenii	-0.799078	0.017345
d__Bacteria;p__Firmicutes;c__Clostridia;o__Lachnospirales;f__Lachnospiraceae;g__COE1	d__Bacteria;p__Proteobacteria;c__Gammaproteobacteria;o__Burkholderiales;f__Burkholderiaceae;g__Parasutterella	-0.798805	0.017412
d__Bacteria;p__Bacteroidota;c__Bacteroidia;o__Bacteroidales;f__Bacteroidaceae;g__Prevotella	d__Bacteria;p__Firmicutes;c__Clostridia;o__Oscillospirales;f__Acutalibacteraceae;g__Acutalibacter	-0.798788	0.0174161
d__Bacteria;p__Firmicutes;c__Clostridia;o__Lachnospirales;f__Lachnospiraceae;g__Blautia;g__Blautia obeum	d__Bacteria;p__Firmicutes;c__Bacilli;o__Lactobacillales;f__Enterococcaceae;g__Enterococcus;g__Enterococcus faecalis	-0.798723	0.017432
d__Bacteria;p__Proteobacteria;c__Gammaproteobacteria;o__Burkholderiales;f__Burkholderiaceae;g__Parasutterella;g__Parasutterella excrementihominis	d__Bacteria;p__Firmicutes;c__Clostridia;o__Lachnospirales;f__Lachnospiraceae;g__COE1;g__COE1 sp000403335	-0.798575	0.0174685
d__Bacteria;p__Bacteroidota;c__Bacteroidia;o__Bacteroidales;f__Muribaculaceae;g__Muribaculum	d__Bacteria;p__Firmicutes;c__Clostridia;o__Acetivibrionales;f__Acetivibrionaceae;g__Acetivibrio	-0.798513	0.0174837
d__Bacteria;p__Firmicutes;c__Desulfotomaculia;o__Desulfotomaculales;f__Desulfotomaculaceae;g__Desulfotomaculum;g__Desulfotomaculum nigrificans	d__Bacteria;p__Firmicutes;c__Clostridia;o__Oscillospirales;f__Ruminococcaceae;g__Anaerotruncus;g__Anaerotruncus sp900199635	-0.798185	0.0175647
d__Bacteria;p__Firmicutes;c__Clostridia;o__Oscillospirales;f__Ruminococcaceae;g__Massilimaliae;g__Massilimaliae timonensis	d__Bacteria;p__Bacteroidota;c__Bacteroidia;o__Bacteroidales;f__Bacteroidaceae;g__Prevotella;g__Prevotella sp000688375	-0.798128	0.0175786
d__Bacteria;p__Firmicutes;c__Desulfitobacteriia;o__Desulfitobacteriales;f__Desulfitobacteriaceae;g__Desulfosporosinus;g__Desulfosporosinus acidiphilus	d__Bacteria;p__Firmicutes;c__Clostridia;o__Lachnospirales;f__Lachnospiraceae;g__Blautia;g__Blautia wexlerae	-0.797561	0.0177192
d__Bacteria;p__Bacteroidota;c__Bacteroidia;o__Bacteroidales;f__Coprobacteraceae;g__Coprobacter	d__Bacteria;p__Firmicutes;c__Clostridia;o__Peptostreptococcales;f__Anaerovoracaceae;g__Emergencia	-0.797494	0.0177359
d__Bacteria;p__Firmicutes;c__Clostridia;o__Oscillospirales;f__Ruminococcaceae;g__HUN007;g__HUN007 sp000712055	d__Bacteria;p__Bacteroidota;c__Bacteroidia;o__Bacteroidales;f__Tannerellaceae;g__Tannerella;g__Tannerella sp003033925	-0.797287	0.0177873
d__Bacteria;p__Firmicutes;c__Clostridia;o__Oscillospirales;f__Ruminococcaceae;g__Anaerotruncus;g__Anaerotruncus colihominis	d__Bacteria;p__Bacteroidota;c__Bacteroidia;o__Bacteroidales;f__Bacteroidaceae;g__Bacteroides;g__Bacteroides sp002161565	-0.797199	0.0178091
d__Bacteria;p__Firmicutes;c__Clostridia;o__Acetivibrionales;f__Acetivibrionaceae;g__Acetivibrio;g__Acetivibrio clariflavum	d__Bacteria;p__Bacteroidota;c__Bacteroidia;o__Bacteroidales;f__Muribaculaceae;g__Muribaculum;g__Muribaculum intestinale	-0.796968	0.0178668
d__Bacteria;p__Bacteroidota;c__Bacteroidia;o__Bacteroidales;f__Bacteroidaceae;g__Bacteroides;g__Bacteroides dorei	d__Bacteria;p__Firmicutes;c__Clostridia;o__Lachnospirales;f__Lachnospiraceae;g__COE1;g__COE1 sp000403335	-0.796934	0.0178752
d__Bacteria;p__Bacteroidota;c__Bacteroidia;o__Bacteroidales;f__Coprobacteraceae;g__Coprobacter;g__Coprobacter secundus	d__Bacteria;p__Deferribacterota;c__Deferribacteres;o__Deferribacterales;f__Mucispirillaceae;g__Mucispirillum;g__Mucispirillum schaedleri	-0.796902	0.0178833
d__Bacteria;p__Bacteroidota;c__Bacteroidia;o__Bacteroidales;f__Bacteroidaceae;g__Bacteroides;g__Bacteroides salanitronis	d__Bacteria;p__Firmicutes;c__Clostridia;o__Lachnospirales;f__Lachnospiraceae;g__Lachnotalea;g__Lachnotalea glycerini	-0.796759	0.0179189
d__Bacteria;p__Firmicutes;c__Bacilli;o__Erysipelotrichales;f__Erysipelatoclostridiaceae;g__Erysipelatoclostridium;g__Erysipelatoclostridium ramosum	d__Bacteria;p__Firmicutes;c__Clostridia;o__Lachnospirales;f__Lachnospiraceae;g__Clostridium;g__Clostridium sp001517625	-0.796658	0.0179442
d__Bacteria;p__Firmicutes;c__Clostridia;o__Lachnospirales;f__Lachnospiraceae;g__Anaerostipes;g__Anaerostipes sp001940315	d__Bacteria;p__Bacteroidota;c__Bacteroidia;o__Bacteroidales;f__Muribaculaceae;g__Muribaculum;g__Muribaculum intestinale	-0.796413	0.0180057
d__Bacteria;p__Firmicutes;c__Bacilli;o__Mycoplasmatales;f__Mycoplasmataceae;g__Spiroplasma;g__Spiroplasma litorale	d__Bacteria;p__Firmicutes;c__Bacilli;o__Mycoplasmatales;f__Mycoplasmataceae;g__Mesoplasma;g__Mesoplasma chauliocola	-0.79613	0.0180767
d__Bacteria;p__Firmicutes;c__Clostridia;o__Lachnospirales;f__Lachnospiraceae;g__Eubacterium;g__Eubacterium hallii	d__Bacteria;p__Bacteroidota;c__Bacteroidia;o__Bacteroidales;f__Coprobacteraceae;g__Coprobacter;g__Coprobacter secundus	-0.795869	0.0181423
d__Bacteria;p__Firmicutes;c__Clostridia;o__Clostridiales;f__Clostridiaceae;g__Clostridium;g__Clostridium magnum	d__Bacteria;p__Firmicutes;c__Bacilli;o__Lactobacillales;f__Streptococcaceae;g__Streptococcus;g__Streptococcus parasanguinis	-0.795779	0.018165
d__Bacteria;p__Actinobacteriota;c__Coriobacteriia;o__Coriobacteriales;f__Atopobiaceae;g__Olsenella;g__Olsenella phocaeensis	d__Bacteria;p__Firmicutes;c__Clostridia;o__Oscillospirales;f__Oscillospiraceae;g__Intestinimonas;g__Intestinimonas butyriciproducens	-0.79534	0.0182758
d__Bacteria;p__Bacteroidota;c__Bacteroidia;o__Bacteroidales;f__Bacteroidaceae;g__CAG-462	d__Bacteria;p__Firmicutes;c__Clostridia;o__Lachnospirales;f__Lachnospiraceae;g__Blautia	-0.79517	0.0183189
d__Bacteria;p__Firmicutes;c__Clostridia;o__Lachnospirales;f__Lachnospiraceae;g__Blautia;g__Blautia hominis	d__Bacteria;p__Bacteroidota;c__Bacteroidia;o__Bacteroidales;f__Bacteroidaceae;g__Bacteroides;g__Bacteroides fragilis	-0.795014	0.0183586
NOR	d__Bacteria;p__Firmicutes;c__Clostridia;o__Lachnospirales;f__Lachnospiraceae;g__14-2;g__14-2 sp000403845	-0.795007	0.0183603
d__Bacteria;p__Firmicutes;c__Clostridia;o__Oscillospirales;f__Ruminococcaceae;g__HUN007;g__HUN007 sp000712055	d__Bacteria;p__Bacteroidota;c__Bacteroidia;o__Bacteroidales;f__Tannerellaceae;g__Parabacteroides;g__Parabacteroides sp900155425	-0.794968	0.0183702
d__Bacteria;p__Firmicutes;c__Bacilli;o__Lactobacillales;f__Lactobacillaceae;g__Lactobacillus;g__Lactobacillus crispatus	d__Bacteria;p__Firmicutes;c__Clostridia;o__Lachnospirales;f__Lachnospiraceae;g__Lachnotalea;g__Lachnotalea glycerini	-0.794861	0.0183974
d__Bacteria;p__Firmicutes;c__Clostridia;o__Oscillospirales;f__Ruminococcaceae;g__Anaerotruncus;g__Anaerotruncus colihominis	d__Bacteria;p__Bacteroidota;c__Bacteroidia;o__Bacteroidales;f__Tannerellaceae;g__Parabacteroides;g__Parabacteroides sp900155425	-0.794829	0.0184055
d__Bacteria;p__Bacteroidota;c__Bacteroidia;o__Bacteroidales;f__Coprobacteraceae;g__Coprobacter;g__Coprobacter fastidiosus	d__Bacteria;p__Firmicutes;c__Clostridia;o__Oscillospirales;f__Ruminococcaceae;g__Provencibacterium;g__Provencibacterium massiliense	-0.794795	0.0184142
d__Bacteria;p__Firmicutes;c__Bacilli;o__Lactobacillales;f__Lactobacillaceae;g__Pediococcus;g__Pediococcus inopinatus	d__Bacteria;p__Verrucomicrobiota;c__Verrucomicrobiae;o__Verrucomicrobiales;f__Akkermansiaceae;g__Akkermansia;g__Akkermansia muciniphila	-0.794495	0.0184906
d__Bacteria;p__Firmicutes;c__Negativicutes;o__Acidaminococcales;f__Acidaminococcaceae;g__Acidaminococcus;g__Acidaminococcus intestini	d__Bacteria;p__Firmicutes;c__Clostridia;o__Lachnospirales;f__Lachnospiraceae;g__Hungatella;g__Hungatella sphenoides	-0.794484	0.0184934
d__Bacteria;p__Bacteroidota;c__Bacteroidia;o__Bacteroidales;f__Bacteroidaceae;g__Bacteroides;g__Bacteroides dorei	d__Bacteria;p__Firmicutes;c__Bacilli;o__Mycoplasmatales;f__Mycoplasmataceae;g__Spiroplasma;g__Spiroplasma citri	-0.794343	0.0185293
d__Bacteria;p__Firmicutes;c__Negativicutes;o__Acidaminococcales;f__Acidaminococcaceae;g__Acidaminococcus;g__Acidaminococcus intestini	d__Bacteria;p__Firmicutes;c__Clostridia;o__Lachnospirales;f__Lachnospiraceae;g__Clostridium;g__Clostridium sp000155435	-0.794263	0.0185499
d__Bacteria;p__Firmicutes;c__Clostridia;o__Lachnospirales;f__Lachnospiraceae;g__Faecalicatena;g__Faecalicatena lactaris	d__Bacteria;p__Bacteroidota;c__Bacteroidia;o__Bacteroidales;f__Bacteroidaceae;g__Prevotella;g__Prevotella sp002933775	-0.793956	0.0186284
d__Bacteria;p__Firmicutes;c__Clostridia;o__Lachnospirales;f__Lachnospiraceae;g__Clostridium;g__Clostridium sp000155435	d__Bacteria;p__Bacteroidota;c__Bacteroidia;o__Bacteroidales;f__Tannerellaceae;g__Parabacteroides;g__Parabacteroides sp900155425	-0.793636	0.0187105
d__Bacteria;p__Bacteroidota;c__Bacteroidia;o__Bacteroidales;f__Muribaculaceae	d__Bacteria;p__Firmicutes;c__Clostridia;o__Peptostreptococcales;f__Anaerovoracaceae	-0.793368	0.0187795
d__Bacteria;p__Firmicutes;c__Clostridia;o__Oscillospirales;f__Acutalibacteraceae;g__Marseille-P4683;g__Marseille-P4683 sp900232885	d__Bacteria;p__Firmicutes;c__Clostridia;o__Lachnospirales;f__Lachnospiraceae;g__Eubacterium;g__Eubacterium sp000687975	-0.793256	0.0188082
d__Bacteria;p__Firmicutes;c__Clostridia;o__Oscillospirales;f__Ruminococcaceae;g__Anaerotruncus;g__Anaerotruncus colihominis	d__Bacteria;p__Bacteroidota;c__Bacteroidia;o__Bacteroidales;f__Bacteroidaceae;g__Prevotellamassilia;g__Prevotellamassilia timonensis	-0.792772	0.0189334
d__Bacteria;p__Firmicutes;c__Clostridia;o__Lachnospirales;f__Lachnospiraceae;g__992a;g__992a sp001940245	d__Bacteria;p__Bacteroidota;c__Bacteroidia;o__Bacteroidales;f__Bacteroidaceae;g__Prevotella;g__Prevotella sp000688375	-0.792759	0.0189366
d__Bacteria;p__Firmicutes;c__Clostridia;o__Lachnospirales;f__Lachnospiraceae;g__Anaerostipes;g__Anaerostipes sp001940315	d__Bacteria;p__Bacteroidota;c__Bacteroidia;o__Bacteroidales;f__Bacteroidaceae;g__Bacteroides;g__Bacteroides salanitronis	-0.792742	0.018941
d__Bacteria;p__Bacteroidota;c__Bacteroidia;o__Bacteroidales;f__Muribaculaceae;g__Muribaculum;g__Muribaculum intestinale	d__Bacteria;p__Firmicutes;c__Bacilli;o__Erysipelotrichales;f__Erysipelatoclostridiaceae;g__Massiliomicrobiota;g__Massiliomicrobiota timonensis	-0.792665	0.0189609
d__Bacteria;p__Bacteroidota;c__Bacteroidia;o__Bacteroidales;f__Muribaculaceae;g__Muribaculum	d__Bacteria;p__Actinobacteriota;c__Coriobacteriia;o__Coriobacteriales;f__Eggerthellaceae;g__Enteroscipio	-0.792408	0.0190276
d__Bacteria;p__Bacteroidota;c__Bacteroidia;o__Bacteroidales;f__Muribaculaceae;g__Muribaculum	d__Bacteria;p__Firmicutes;c__Bacilli;o__Erysipelotrichales;f__Erysipelatoclostridiaceae;g__Massiliomicrobiota	-0.792381	0.0190345
d__Bacteria;p__Firmicutes;c__Desulfitobacteriia;o__Desulfitobacteriales;f__Desulfitobacteriaceae;g__Desulfosporosinus;g__Desulfosporosinus acidiphilus	d__Bacteria;p__Firmicutes;c__Clostridia;o__Lachnospirales;f__Lachnospiraceae;g__Blautia;g__Blautia hansenii	-0.791879	0.0191652
d__Bacteria;p__Bacteroidota;c__Bacteroidia;o__Bacteroidales;f__Bacteroidaceae;g__Bacteroides;g__Bacteroides massiliensis	d__Bacteria;p__Bacteroidota;c__Bacteroidia;o__Bacteroidales;f__Muribaculaceae;g__Muribaculum;g__Muribaculum intestinale	-0.791608	0.0192359
d__Bacteria;p__Firmicutes;c__Bacilli;o__Lactobacillales;f__Lactobacillaceae;g__Pediococcus;g__Pediococcus damnosus	d__Bacteria;p__Bacteroidota;c__Bacteroidia;o__Bacteroidales;f__Tannerellaceae;g__Parabacteroides;g__Parabacteroides chinchillae	-0.791374	0.0192971
d__Bacteria;p__Bacteroidota;c__Bacteroidia;o__Bacteroidales;f__Bacteroidaceae;g__Prevotella;g__Prevotella intermedia	d__Bacteria;p__Firmicutes;c__Clostridia;o__Lachnospirales;f__Lachnospiraceae;g__Faecalicatena;g__Faecalicatena sp900120155	-0.791255	0.0193285
d__Bacteria;p__Firmicutes;c__Bacilli;o__Erysipelotrichales;f__Erysipelotrichaceae;g__Merdibacter;g__Merdibacter massiliensis	d__Bacteria;p__Firmicutes;c__Clostridia;o__Oscillospirales;f__Acutalibacteraceae;g__UBA945;g__UBA945 sp900197595	-0.790725	0.0194675
d__Bacteria;p__Bacteroidota;c__Bacteroidia;o__Bacteroidales;f__Coprobacteraceae;g__Coprobacter;g__Coprobacter fastidiosus	d__Bacteria;p__Firmicutes;c__Clostridia;o__Oscillospirales;f__Ruminococcaceae;g__Massilimaliae;g__Massilimaliae timonensis	-0.79064	0.0194899
d__Bacteria;p__Firmicutes;c__Clostridia;o__Oscillospirales;f__Oscillospiraceae;g__Oscillibacter;g__Oscillibacter sp900066435	d__Bacteria;p__Actinobacteriota;c__Coriobacteriia;o__Coriobacteriales;f__Eggerthellaceae;g__Enteroscipio;g__Enteroscipio rubneri	-0.790534	0.0195181
d__Bacteria;p__Firmicutes;c__Clostridia;o__Lachnospirales;f__Lachnospiraceae;g__Blautia;g__Blautia wexlerae	d__Bacteria;p__Firmicutes;c__Bacilli;o__Erysipelotrichales;f__Erysipelatoclostridiaceae;g__Erysipelatoclostridium;g__Erysipelatoclostridium ramosum	-0.790492	0.019529
d__Bacteria;p__Firmicutes;c__Bacilli;o__Erysipelotrichales;f__Erysipelotrichaceae;g__Merdibacter	d__Bacteria;p__Firmicutes;c__Clostridia;o__Oscillospirales;f__Acutalibacteraceae;g__UBA945	-0.790377	0.0195593
d__Bacteria;p__Bacteroidota;c__Bacteroidia;o__Bacteroidales;f__Rikenellaceae;g__Alistipes;g__Alistipes putredinis	d__Bacteria;p__Firmicutes;c__Bacilli;o__Erysipelotrichales;f__Erysipelotrichaceae;g__Faecalibaculum;g__Faecalibaculum rodentium	-0.790256	0.0195913
d__Bacteria;p__Firmicutes;c__Bacilli;o__Erysipelotrichales;f__Erysipelatoclostridiaceae;g__Erysipelatoclostridium;g__Erysipelatoclostridium ramosum	d__Bacteria;p__Firmicutes;c__Clostridia;o__Lachnospirales;f__Lachnospiraceae;g__Clostridium;g__Clostridium saccharolyticum	-0.790198	0.0196066
d__Bacteria;p__Proteobacteria;c__Gammaproteobacteria;o__Burkholderiales;f__Burkholderiaceae;g__Parasutterella;g__Parasutterella excrementihominis	d__Bacteria;p__Firmicutes;c__Bacilli;o__Mycoplasmatales;f__Mycoplasmataceae;g__Mesoplasma;g__Mesoplasma chauliocola	-0.789985	0.019663
d__Bacteria;p__Bacteroidota;c__Bacteroidia;o__Bacteroidales;f__Coprobacteraceae;g__Coprobacter;g__Coprobacter secundus	d__Bacteria;p__Firmicutes;c__Clostridia;o__Lachnospirales;f__Lachnospiraceae;g__Dorea;g__Dorea sp000403475	-0.789768	0.0197206
d__Bacteria;p__Bacteroidota;c__Bacteroidia;o__Bacteroidales;f__Coprobacteraceae;g__Coprobacter;g__Coprobacter secundus	d__Bacteria;p__Firmicutes;c__Clostridia;o__Lachnospirales;f__Lachnospiraceae;g__Robinsoniella;g__Robinsoniella peoriensis	-0.789702	0.0197381
d__Bacteria;p__Bacteroidota;c__Bacteroidia;o__Bacteroidales;f__Coprobacteraceae;g__Coprobacter;g__Coprobacter fastidiosus	d__Bacteria;p__Firmicutes;c__Clostridia;o__Lachnospirales;f__Lachnospiraceae;g__Blautia;g__Blautia obeum	-0.789609	0.019763
d__Bacteria;p__Firmicutes;c__Bacilli;o__Lactobacillales;f__Lactobacillaceae;g__Pediococcus;g__Pediococcus inopinatus	d__Bacteria;p__Bacteroidota;c__Bacteroidia;o__Bacteroidales;f__Bacteroidaceae;g__Bacteroides;g__Bacteroides dorei	-0.789466	0.019801
d__Bacteria;p__Firmicutes;c__Clostridia;o__Lachnospirales;f__Lachnospiraceae;g__Tyzzerella;g__Tyzzerella sp000209385	d__Bacteria;p__Bacteroidota;c__Bacteroidia;o__Bacteroidales;f__Tannerellaceae;g__Parabacteroides;g__Parabacteroides gordonii	-0.789298	0.0198457
d__Bacteria;p__Bacteroidota;c__Bacteroidia;o__Bacteroidales;f__Bacteroidaceae;g__CAG-462;g__CAG-462 sp900291465	d__Bacteria;p__Firmicutes;c__Clostridia;o__Peptostreptococcales;f__Anaerovoracaceae;g__Mogibacterium;g__Mogibacterium diversum	-0.789175	0.0198785
d__Bacteria;p__Firmicutes;c__Bacilli;o__Mycoplasmatales;f__Mycoplasmataceae;g__Mesoplasma;g__Mesoplasma chauliocola	d__Bacteria;p__Bacteroidota;c__Bacteroidia;o__Bacteroidales;f__Rikenellaceae;g__Alistipes;g__Alistipes shahii	-0.789121	0.0198929
d__Bacteria;p__Firmicutes;c__Bacilli;o__Staphylococcales;f__Staphylococcaceae;g__Staphylococcus;g__Staphylococcus schleiferi	d__Bacteria;p__Bacteroidota;c__Bacteroidia;o__Bacteroidales;f__Tannerellaceae;g__Parabacteroides;g__Parabacteroides chinchillae	-0.789005	0.0199239
d__Bacteria;p__Firmicutes;c__Clostridia;o__Lachnospirales;f__Lachnospiraceae;g__F0428	d__Bacteria;p__Bacteroidota;c__Bacteroidia;o__Bacteroidales;f__Tannerellaceae;g__Massilibacteroides	-0.788884	0.0199561
d__Bacteria;p__Bacteroidota;c__Bacteroidia;o__Bacteroidales;f__Bacteroidaceae;g__Prevotella;g__Prevotella sp900290275	d__Bacteria;p__Bacteroidota;c__Bacteroidia;o__Bacteroidales;f__Rikenellaceae;g__Alistipes;g__Alistipes sp900290115	-0.788882	0.0199567
d__Bacteria;p__Firmicutes;c__Clostridia;o__Lachnospirales;f__Lachnospiraceae;g__F0428;g__F0428 sp003043955	d__Bacteria;p__Bacteroidota;c__Bacteroidia;o__Bacteroidales;f__Tannerellaceae;g__Massilibacteroides;g__Massilibacteroides vaginae	-0.78867	0.0200135
d__Bacteria;p__Firmicutes;c__Clostridia;o__Lachnospirales;f__Lachnospiraceae;g__Anaerostipes;g__Anaerostipes sp001940315	d__Bacteria;p__Bacteroidota;c__Bacteroidia;o__Bacteroidales;f__Bacteroidaceae;g__Bacteroides;g__Bacteroides ilei	-0.788444	0.0200742
d__Bacteria;p__Firmicutes;c__Bacilli;o__Lactobacillales;f__Lactobacillaceae;g__Lactobacillus;g__Lactobacillus fermentum	d__Bacteria;p__Bacteroidota;c__Bacteroidia;o__Bacteroidales;f__Barnesiellaceae;g__Barnesiella;g__Barnesiella intestinihominis	-0.788326	0.0201057
d__Bacteria;p__Bacteroidota;c__Bacteroidia;o__Bacteroidales;f__Bacteroidaceae;g__Prevotellamassilia;g__Prevotellamassilia timonensis	d__Bacteria;p__Firmicutes;c__Bacilli;o__Erysipelotrichales;f__Erysipelotrichaceae;g__Absiella;g__Absiella innocuum	-0.787494	0.02033
d__Bacteria;p__Bacteroidota;c__Bacteroidia;o__Bacteroidales;f__Bacteroidaceae;g__Bacteroides;g__Bacteroides uniformis	d__Bacteria;p__Bacteroidota;c__Bacteroidia;o__Bacteroidales;f__Bacteroidaceae;g__Bacteroides;g__Bacteroides heparinolyticus	-0.787341	0.0203716
d__Bacteria;p__Bacteroidota;c__Bacteroidia;o__Bacteroidales;f__Bacteroidaceae;g__Prevotella;g__Prevotella oryzae	d__Bacteria;p__Firmicutes;c__Clostridia;o__Peptostreptococcales;f__Anaerovoracaceae;g__Mogibacterium;g__Mogibacterium diversum	-0.78715	0.0204234
d__Bacteria;p__Firmicutes;c__Clostridia;o__Lachnospirales;f__Lachnospiraceae;g__Blautia;g__Blautia wexlerae	d__Bacteria;p__Firmicutes;c__Desulfotomaculia;o__Desulfotomaculales;f__Desulfotomaculaceae;g__Desulfotomaculum;g__Desulfotomaculum ruminis	-0.787132	0.0204282
d__Bacteria;p__Firmicutes;c__Desulfotomaculia;o__Desulfotomaculales;f__Desulfotomaculaceae;g__Desulfotomaculum;g__Desulfotomaculum gibsoniae	d__Bacteria;p__Firmicutes;c__Clostridia;o__Lachnospirales;f__Lachnospiraceae;g__Blautia;g__Blautia hansenii	-0.786844	0.0205065
d__Bacteria;p__Firmicutes;c__Clostridia;o__Lachnospirales;f__Lachnospiraceae;g__Hungatella;g__Hungatella sphenoides	d__Bacteria;p__Bacteroidota;c__Bacteroidia;o__Bacteroidales;f__Bacteroidaceae;g__Prevotella;g__Prevotella fusca	-0.786783	0.020523
d__Bacteria;p__Firmicutes;c__Clostridia;o__Lachnospirales;f__Lachnospiraceae;g__Coprococcus;g__Coprococcus eutactus	d__Bacteria;p__Firmicutes;c__Bacilli;o__Bacillales;f__Bacillaceae;g__Bacillus;g__Bacillus sp002559405	-0.786664	0.0205554
d__Bacteria;p__Firmicutes;c__Bacilli;o__Lactobacillales;f__Lactobacillaceae;g__Lactobacillus;g__Lactobacillus animalis	d__Bacteria;p__Firmicutes;c__Clostridia;o__Clostridiales;f__Clostridiaceae;g__Clostridium;g__Clostridium ljungdahlii	-0.786609	0.0205705
d__Bacteria;p__Firmicutes;c__Clostridia;o__Oscillospirales;f__Acutalibacteraceae;g__Acutalibacter;g__Acutalibacter timonensis	d__Bacteria;p__Bacteroidota;c__Bacteroidia;o__Bacteroidales;f__Bacteroidaceae;g__Bacteroides;g__Bacteroides ovatus	-0.786333	0.0206457
d__Bacteria;p__Firmicutes;c__Bacilli;o__Erysipelotrichales;f__Erysipelotrichaceae;g__Absiella;g__Absiella sp000163515	d__Bacteria;p__Bacteroidota;c__Bacteroidia;o__Bacteroidales;f__Bacteroidaceae;g__Prevotellamassilia;g__Prevotellamassilia timonensis	-0.786066	0.0207188
d__Bacteria;p__Firmicutes;c__Desulfotomaculia;o__Desulfotomaculales;f__Desulfotomaculaceae;g__Desulfotomaculum;g__Desulfotomaculum ruminis	d__Bacteria;p__Firmicutes;c__Clostridia;o__Peptostreptococcales;f__Anaerovoracaceae;g__Mogibacterium;g__Mogibacterium pumilum	-0.785861	0.0207749
d__Bacteria;p__Firmicutes;c__Negativicutes;o__Acidaminococcales;f__Acidaminococcaceae;g__Acidaminococcus;g__Acidaminococcus intestini	d__Bacteria;p__Firmicutes;c__Clostridia;o__Lachnospirales;f__Lachnospiraceae;g__Dorea;g__Dorea sp900312975	-0.785734	0.0208098
d__Bacteria;p__Bacteroidota;c__Bacteroidia;o__Bacteroidales;f__Coprobacteraceae;g__Coprobacter;g__Coprobacter fastidiosus	d__Bacteria;p__Firmicutes;c__Clostridia;o__Lachnospirales;f__Lachnospiraceae;g__Hungatella;g__Hungatella sphenoides	-0.785507	0.0208722
d__Bacteria;p__Firmicutes;c__Negativicutes;o__Acidaminococcales;f__Acidaminococcaceae;g__Acidaminococcus;g__Acidaminococcus intestini	d__Bacteria;p__Firmicutes;c__Clostridia;o__Oscillospirales;f__Ruminococcaceae;g__Provencibacterium;g__Provencibacterium massiliense	-0.785411	0.0208984
d__Bacteria;p__Firmicutes;c__Bacilli;o__Bacillales;f__Bacillaceae;g__Bacillus;g__Bacillus pseudomycoides	d__Bacteria;p__Firmicutes;c__Clostridia;o__Oscillospirales;f__Acutalibacteraceae;g__Marseille-P4683;g__Marseille-P4683 sp900232885	-0.785205	0.0209552
d__Bacteria;p__Bacteroidota;c__Bacteroidia;o__Bacteroidales;f__Bacteroidaceae;g__Prevotella;g__Prevotella sp002933775	d__Bacteria;p__Firmicutes;c__Clostridia;o__Lachnospirales;f__Lachnospiraceae;g__Faecalicatena;g__Faecalicatena sp900120155	-0.785201	0.0209564
d__Bacteria;p__Firmicutes;c__Bacilli;o__Erysipelotrichales;f__Erysipelotrichaceae;g__Merdibacter;g__Merdibacter massiliensis	d__Bacteria;p__Cyanobacteria;c__Cyanobacteriia;o__Cyanobacteriales;f__Phormidiaceae;g__Planktothrix;g__Planktothrix tepida	-0.785155	0.0209692
d__Bacteria;p__Proteobacteria;c__Gammaproteobacteria;o__Burkholderiales;f__Burkholderiaceae;g__Parasutterella;g__Parasutterella excrementihominis	d__Bacteria;p__Firmicutes;c__Bacilli;o__Mycoplasmatales;f__Mycoplasmataceae;g__Spiroplasma;g__Spiroplasma eriocheiris	-0.784945	0.021027
d__Bacteria;p__Firmicutes;c__Clostridia;o__Oscillospirales;f__Acutalibacteraceae;g__Acutalibacter;g__Acutalibacter timonensis	d__Bacteria;p__Bacteroidota;c__Bacteroidia;o__Bacteroidales;f__Rikenellaceae;g__Alistipes;g__Alistipes putredinis	-0.78472	0.0210892
d__Bacteria;p__Firmicutes;c__Clostridia;o__Lachnospirales;f__Lachnospiraceae;g__Eubacterium;g__Eubacterium hallii	d__Bacteria;p__Bacteroidota;c__Bacteroidia;o__Bacteroidales;f__Bacteroidaceae;g__Prevotella;g__Prevotella fusca	-0.784682	0.0210998
SA	d__Bacteria;p__Firmicutes;c__Bacilli;o__Staphylococcales;f__Staphylococcaceae;g__Staphylococcus;g__Staphylococcus aureus	-0.784565	0.0211321
d__Bacteria;p__Firmicutes;c__Clostridia;o__Lachnospirales;f__Lachnospiraceae;g__Sellimonas;g__Sellimonas intestinalis	d__Bacteria;p__Firmicutes;c__Bacilli;o__Mycoplasmatales;f__Mycoplasmataceae;g__Spiroplasma;g__Spiroplasma sabaudiense	-0.784312	0.0212024
d__Bacteria;p__Firmicutes;c__Clostridia;o__Lachnospirales;f__Lachnospiraceae;g__Blautia;g__Blautia hominis	d__Bacteria;p__Bacteroidota;c__Bacteroidia;o__Bacteroidales;f__Bacteroidaceae;g__Prevotella;g__Prevotella fusca	-0.784163	0.0212439
d__Bacteria;p__Firmicutes;c__Clostridia;o__Oscillospirales;f__Oscillospiraceae;g__Oscillibacter;g__Oscillibacter sp900066435	d__Bacteria;p__Firmicutes;c__Clostridia;o__Peptostreptococcales;f__Anaerovoracaceae;g__Eubacterium;g__Eubacterium sulci	-0.784144	0.021249
d__Bacteria;p__Firmicutes;c__Clostridia;o__Lachnospirales;f__Lachnospiraceae;g__Blautia;g__Blautia hominis	d__Bacteria;p__Bacteroidota;c__Bacteroidia;o__Bacteroidales;f__Tannerellaceae;g__Parabacteroides;g__Parabacteroides timonensis	-0.783687	0.0213764
d__Bacteria;p__Firmicutes;c__Clostridia;o__Lachnospirales;f__Lachnospiraceae;g__Robinsoniella	d__Bacteria;p__Bacteroidota;c__Bacteroidia;o__Bacteroidales;f__Coprobacteraceae;g__Coprobacter	-0.783595	0.0214021
d__Bacteria;p__Bacteroidota;c__Bacteroidia;o__Bacteroidales;f__Rikenellaceae;g__Alistipes;g__Alistipes sp900240235	d__Bacteria;p__Firmicutes;c__Dehalobacteriia;o__Dehalobacteriales;f__Dehalobacteriaceae;g__Dehalobacterium;g__Dehalobacterium formicoaceticum	-0.783476	0.0214353
d__Bacteria;p__Proteobacteria;c__Gammaproteobacteria;o__Burkholderiales;f__Burkholderiaceae;g__Parasutterella;g__Parasutterella excrementihominis	d__Bacteria;p__Firmicutes;c__Bacilli;o__Lactobacillales;f__Vagococcaceae;g__Vagococcus;g__Vagococcus penaei	-0.78328	0.0214901
d__Bacteria;p__Firmicutes;c__Clostridia;o__Oscillospirales;f__Acutalibacteraceae;g__Acutalibacter;g__Acutalibacter muris	d__Bacteria;p__Firmicutes;c__Bacilli;o__Erysipelotrichales;f__Erysipelatoclostridiaceae;g__Erysipelatoclostridium;g__Erysipelatoclostridium ramosum	-0.783016	0.021564
d__Bacteria;p__Bacteroidota;c__Bacteroidia;o__Bacteroidales;f__Bacteroidaceae;g__Bacteroides;g__Bacteroides congonensis	d__Bacteria;p__Firmicutes;c__Clostridia;o__Oscillospirales;f__Ruminococcaceae;g__Bittarella;g__Bittarella massiliensis	-0.782542	0.0216976
d__Bacteria;p__Firmicutes;c__Desulfotomaculia;o__Desulfotomaculales;f__Desulfotomaculaceae;g__Desulfotomaculum;g__Desulfotomaculum nigrificans	d__Bacteria;p__Firmicutes;c__Clostridia;o__Lachnospirales;f__Lachnospiraceae;g__Eubacterium;g__Eubacterium sp000270305	-0.782406	0.0217357
d__Bacteria;p__Firmicutes;c__Bacilli;o__Lactobacillales;f__Lactobacillaceae;g__Lactobacillus;g__Lactobacillus amylovorus	d__Bacteria;p__Firmicutes;c__Clostridia;o__Lachnospirales;f__Lachnospiraceae;g__Lachnotalea;g__Lachnotalea glycerini	-0.782228	0.0217859
d__Bacteria;p__Firmicutes;c__Desulfitobacteriia;o__Desulfitobacteriales;f__Desulfitobacteriaceae;g__Desulfosporosinus;g__Desulfosporosinus orientis	d__Bacteria;p__Firmicutes;c__Clostridia;o__Lachnospirales;f__Lachnospiraceae;g__Eubacterium;g__Eubacterium hallii	-0.782136	0.0218119
d__Bacteria;p__Proteobacteria;c__Gammaproteobacteria;o__Burkholderiales;f__Burkholderiaceae;g__Oxalobacter;g__Oxalobacter formigenes	d__Bacteria;p__Firmicutes;c__Bacilli;o__Erysipelotrichales;f__Erysipelatoclostridiaceae;g__Erysipelatoclostridium;g__Erysipelatoclostridium ramosum	-0.782081	0.0218275
d__Bacteria;p__Firmicutes;c__Clostridia;o__Lachnospirales;f__Lachnospiraceae;g__Blautia;g__Blautia sp900120295	d__Bacteria;p__Bacteroidota;c__Bacteroidia;o__Bacteroidales;f__Bacteroidaceae;g__Prevotellamassilia;g__Prevotellamassilia timonensis	-0.781589	0.021967
d__Bacteria;p__Firmicutes;c__Clostridia;o__Lachnospirales;f__Lachnospiraceae;g__Eubacterium;g__Eubacterium hallii	d__Bacteria;p__Firmicutes;c__Desulfotomaculia;o__Desulfotomaculales;f__Desulfotomaculaceae;g__Desulfotomaculum;g__Desulfotomaculum ferrireducens	-0.781528	0.0219844
d__Bacteria;p__Firmicutes;c__Desulfotomaculia;o__Desulfotomaculales;f__Desulfotomaculaceae;g__Desulfotomaculum;g__Desulfotomaculum nigrificans	d__Bacteria;p__Firmicutes;c__Clostridia;o__Oscillospirales;f__Ruminococcaceae;g__HUN007;g__HUN007 sp000712055	-0.781494	0.0219938
d__Bacteria;p__Bacteroidota;c__Bacteroidia;o__Bacteroidales;f__Muribaculaceae;g__Muribaculum;g__Muribaculum intestinale	d__Bacteria;p__Bacteroidota;c__Bacteroidia;o__Bacteroidales;f__Bacteroidaceae;g__Prevotellamassilia;g__Prevotellamassilia sp002933955	-0.781457	0.0220043
d__Bacteria;p__Firmicutes;c__Clostridia;o__Oscillospirales;f__Ruminococcaceae;g__Anaerotruncus	d__Bacteria;p__Bacteroidota;c__Bacteroidia;o__Bacteroidales;f__Tannerellaceae;g__Tannerella	-0.781444	0.0220081
d__Bacteria;p__Firmicutes;c__Clostridia;o__Acetivibrionales;f__Acetivibrionaceae;g__Ruminiclostridium	d__Bacteria;p__Firmicutes;c__Bacilli;o__Lactobacillales;f__Lactobacillaceae;g__Lactobacillus	-0.781294	0.0220507
d__Bacteria;p__Bacteroidota;c__Bacteroidia;o__Bacteroidales;f__Bacteroidaceae;g__Prevotella;g__Prevotella sp000688375	d__Bacteria;p__Firmicutes;c__Clostridia;o__Lachnospirales;f__Lachnospiraceae;g__Blautia;g__Blautia coccoides	-0.781244	0.0220651
d__Bacteria;p__Firmicutes;c__Clostridia;o__Oscillospirales;f__Oscillospiraceae;g__Marseille-P3106;g__Marseille-P3106 sp900169975	d__Bacteria;p__Bacteroidota;c__Bacteroidia;o__Bacteroidales;f__Tannerellaceae;g__Tannerella;g__Tannerella sp003033925	-0.78122	0.022072
d__Bacteria;p__Cyanobacteria;c__Cyanobacteriia;o__Cyanobacteriales;f__Phormidiaceae;g__Planktothrix;g__Planktothrix tepida	d__Bacteria;p__Firmicutes;c__Bacilli;o__Haloplasmatales;f__Turicibacteraceae;g__Turicibacter;g__Turicibacter sp001543345	-0.78102	0.022129
d__Bacteria;p__Bacteroidota;c__Bacteroidia;o__Bacteroidales;f__Muribaculaceae;g__Muribaculum;g__Muribaculum intestinale	d__Bacteria;p__Firmicutes;c__Clostridia;o__Acetivibrionales;f__Acetivibrionaceae;g__Ruminiclostridium;g__Ruminiclostridium sp000244875	-0.780932	0.0221541
d__Bacteria;p__Firmicutes;c__Desulfotomaculia;o__Desulfotomaculales;f__Desulfotomaculaceae;g__Desulfotomaculum;g__Desulfotomaculum ruminis	d__Bacteria;p__Deferribacterota;c__Deferribacteres;o__Deferribacterales;f__Mucispirillaceae;g__Mucispirillum;g__Mucispirillum schaedleri	-0.780865	0.022173
d__Bacteria;p__Firmicutes;c__Clostridia;o__Tissierellales;f__Gottschalkiaceae;g__Gottschalkia;g__Gottschalkia acidurici	d__Bacteria;p__Firmicutes;c__Bacilli;o__Mycoplasmatales;f__Mycoplasmataceae;g__Mycoplasma;g__Mycoplasma capricolum	-0.780491	0.0222801
d__Bacteria;p__Firmicutes;c__Clostridia;o__Tissierellales;f__Gottschalkiaceae;g__Gottschalkia;g__Gottschalkia acidurici	d__Bacteria;p__Firmicutes;c__Bacilli;o__Mycoplasmatales;f__Mycoplasmataceae;g__Spiroplasma;g__Spiroplasma citri	-0.780443	0.0222937
d__Bacteria;p__Firmicutes;c__Clostridia;o__Lachnospirales;f__Lachnospiraceae;g__992a;g__992a sp001940245	d__Bacteria;p__Bacteroidota;c__Bacteroidia;o__Bacteroidales;f__Bacteroidaceae;g__Prevotellamassilia;g__Prevotellamassilia timonensis	-0.780249	0.0223494
d__Bacteria;p__Bacteroidota;c__Bacteroidia;o__Bacteroidales;f__Bacteroidaceae;g__Prevotella;g__Prevotella sp900290275	d__Bacteria;p__Firmicutes;c__Bacilli;o__Lactobacillales;f__Streptococcaceae;g__Streptococcus;g__Streptococcus sp001556435	-0.78019	0.0223664
d__Bacteria;p__Firmicutes;c__Clostridia;o__Lachnospirales;f__Lachnospiraceae;g__Lachnotalea;g__Lachnotalea glycerini	d__Bacteria;p__Firmicutes;c__Bacilli;o__Erysipelotrichales;f__Erysipelatoclostridiaceae;g__Erysipelatoclostridium;g__Erysipelatoclostridium ramosum	-0.779656	0.02252
d__Bacteria;p__Firmicutes;c__Clostridia;o__Oscillospirales;f__Acutalibacteraceae;g__Marseille-P4683;g__Marseille-P4683 sp900232885	d__Bacteria;p__Bacteroidota;c__Bacteroidia;o__Bacteroidales;f__Bacteroidaceae;g__Bacteroides;g__Bacteroides heparinolyticus	-0.779432	0.0225848
d__Bacteria;p__Bacteroidota;c__Bacteroidia;o__Bacteroidales;f__Rikenellaceae;g__Alistipes;g__Alistipes onderdonkii	d__Bacteria;p__Bacteroidota;c__Bacteroidia;o__Bacteroidales;f__Tannerellaceae;g__Tannerella;g__Tannerella sp003033925	-0.779313	0.0226191
d__Bacteria;p__Bacteroidota;c__Bacteroidia;o__Bacteroidales;f__Bacteroidaceae;g__Prevotella;g__Prevotella fusca	d__Bacteria;p__Deferribacterota;c__Deferribacteres;o__Deferribacterales;f__Mucispirillaceae;g__Mucispirillum;g__Mucispirillum schaedleri	-0.77922	0.0226459
d__Bacteria;p__Firmicutes;c__Negativicutes;o__Acidaminococcales;f__Acidaminococcaceae;g__Acidaminococcus;g__Acidaminococcus intestini	d__Bacteria;p__Firmicutes;c__Clostridia;o__Lachnospirales;f__Lachnospiraceae;g__Faecalicatena;g__Faecalicatena lactaris	-0.778334	0.0229031
d__Bacteria;p__Cyanobacteria;c__Cyanobacteriia;o__Cyanobacteriales;f__Phormidiaceae;g__Planktothrix;g__Planktothrix tepida	d__Bacteria;p__Firmicutes;c__Clostridia;o__Oscillospirales;f__Oscillospiraceae;g__Oscillibacter;g__Oscillibacter sp900066435	-0.778103	0.0229704
d__Bacteria;p__Firmicutes;c__Clostridia;o__Lachnospirales;f__Lachnospiraceae;g__992a;g__992a sp001940245	d__Bacteria;p__Bacteroidota;c__Bacteroidia;o__Bacteroidales;f__Muribaculaceae;g__Muribaculum;g__Muribaculum intestinale	-0.778011	0.0229975
d__Bacteria;p__Bacteroidota;c__Bacteroidia;o__Bacteroidales;f__Muribaculaceae;g__Muribaculum	d__Bacteria;p__Firmicutes;c__Clostridia;o__Lachnospirales;f__Lachnospiraceae;g__992a	-0.777782	0.0230644
d__Bacteria;p__Firmicutes;c__Clostridia;o__Acetivibrionales;f__Acetivibrionaceae;g__Herbivorax	d__Bacteria;p__Firmicutes;c__Bacilli;o__Lactobacillales;f__Lactobacillaceae;g__Lactobacillus	-0.777358	0.0231887
d__Bacteria;p__Bacteroidota;c__Bacteroidia;o__Bacteroidales;f__Muribaculaceae;g__Muribaculum;g__Muribaculum intestinale	d__Bacteria;p__Firmicutes;c__Clostridia;o__Acetivibrionales;f__Acetivibrionaceae;g__Pseudobacteroides;g__Pseudobacteroides cellulosolvens	-0.777227	0.0232272
d__Bacteria;p__Bacteroidota;c__Bacteroidia;o__Bacteroidales;f__Bacteroidaceae;g__Bacteroides;g__Bacteroides sp002161565	d__Bacteria;p__Firmicutes;c__Clostridia;o__Lachnospirales;f__Lachnospiraceae;g__Lachnoclostridium;g__Lachnoclostridium sp900078195	-0.777198	0.0232356
d__Bacteria;p__Firmicutes;c__Desulfotomaculia;o__Desulfotomaculales;f__Desulfotomaculaceae;g__Desulfotomaculum;g__Desulfotomaculum gibsoniae	d__Bacteria;p__Firmicutes;c__Clostridia;o__Peptostreptococcales;f__Anaerovoracaceae;g__Mogibacterium;g__Mogibacterium pumilum	-0.777028	0.0232858
d__Bacteria;p__Bacteroidota;c__Bacteroidia;o__Bacteroidales;f__Muribaculaceae;g__Muribaculum	d__Bacteria;p__Firmicutes;c__Clostridia;o__Acetivibrionales;f__Acetivibrionaceae;g__Pseudobacteroides	-0.776971	0.0233024
d__Bacteria;p__Bacteroidota;c__Bacteroidia;o__Bacteroidales;f__Bacteroidaceae;g__Bacteroides;g__Bacteroides nordii	d__Bacteria;p__Bacteroidota;c__Bacteroidia;o__Bacteroidales;f__Muribaculaceae;g__Muribaculum;g__Muribaculum intestinale	-0.77658	0.0234178
d__Bacteria;p__Firmicutes;c__Clostridia;o__Oscillospirales;f__Acutalibacteraceae;g__Clostridium;g__Clostridium leptum	d__Bacteria;p__Desulfobacterota;c__Desulfovibrionia;o__Desulfovibrionales;f__Desulfovibrionaceae;g__Mailhella;g__Mailhella massiliensis	-0.776452	0.0234555
d__Bacteria;p__Firmicutes;c__Clostridia;o__Monoglobales;f__Monoglobaceae;g__Monoglobus;g__Monoglobus pectinilyticus	d__Bacteria;p__Bacteroidota;c__Bacteroidia;o__Bacteroidales;f__Muribaculaceae;g__Muribaculum;g__Muribaculum intestinale	-0.776413	0.023467
d__Bacteria;p__Bacteroidota;c__Bacteroidia;o__Bacteroidales;f__Muribaculaceae;g__Muribaculum	d__Bacteria;p__Firmicutes;c__Clostridia;o__Monoglobales;f__Monoglobaceae;g__Monoglobus	-0.77609	0.0235629
d__Bacteria;p__Firmicutes;c__Clostridia;o__Monoglobales;f__Monoglobaceae	d__Bacteria;p__Bacteroidota;c__Bacteroidia;o__Bacteroidales;f__Muribaculaceae	-0.775966	0.0235997
d__Bacteria;p__Firmicutes;c__Bacilli;o__Mycoplasmatales;f__Mycoplasmataceae;g__Spiroplasma;g__Spiroplasma citri	d__Bacteria;p__Firmicutes;c__TC1;o__TC1;f__TC1;g__TC1;g__TC1 sp001584725	-0.775716	0.0236739
d__Bacteria;p__Firmicutes;c__Clostridia;o__Lachnospirales;f__Lachnospiraceae;g__Hungatella;g__Hungatella sphenoides	d__Bacteria;p__Bacteroidota;c__Bacteroidia;o__Bacteroidales;f__Bacteroidaceae;g__Prevotella;g__Prevotella sp000688375	-0.775654	0.0236921
d__Bacteria;p__Firmicutes;c__Bacilli;o__Lactobacillales;f__Enterococcaceae;g__Enterococcus;g__Enterococcus faecalis	d__Bacteria;p__Firmicutes;c__Clostridia;o__Peptostreptococcales;f__Anaerovoracaceae;g__S5-A14a;g__S5-A14a sp000758905	-0.77565	0.0236934
d__Bacteria;p__Actinobacteriota;c__Coriobacteriia;o__Coriobacteriales;f__Atopobiaceae;g__Olsenella;g__Olsenella umbonata	d__Bacteria;p__Firmicutes;c__Clostridia;o__Oscillospirales;f__Oscillospiraceae;g__Intestinimonas;g__Intestinimonas butyriciproducens	-0.775273	0.0238058
d__Bacteria;p__Firmicutes;c__Bacilli;o__Lactobacillales;f__Lactobacillaceae;g__Lactobacillus;g__Lactobacillus reuteri	d__Bacteria;p__Firmicutes;c__Clostridia;o__Lachnospirales;f__Lachnospiraceae;g__Fusicatenibacter;g__Fusicatenibacter saccharivorans	-0.774915	0.0239128
d__Bacteria;p__Firmicutes;c__Clostridia;o__Lachnospirales;f__Lachnospiraceae;g__COE1;g__COE1 sp000403335	d__Bacteria;p__Bacteroidota;c__Bacteroidia;o__Bacteroidales;f__Tannerellaceae;g__Tannerella;g__Tannerella sp003033925	-0.774826	0.0239393
d__Bacteria;p__Bacteroidota;c__Bacteroidia;o__Bacteroidales;f__Bacteroidaceae;g__Prevotella;g__Prevotella fusca	d__Bacteria;p__Firmicutes;c__Clostridia;o__Lachnospirales;f__Lachnospiraceae;g__Blautia;g__Blautia hansenii	-0.774585	0.0240117
d__Bacteria;p__Bacteroidota;c__Bacteroidia;o__Bacteroidales;f__Muribaculaceae;g__Muribaculum;g__Muribaculum intestinale	d__Bacteria;p__Bacteroidota;c__Bacteroidia;o__Bacteroidales;f__Bacteroidaceae;g__Prevotella;g__Prevotella bryantii	-0.774508	0.024035
d__Bacteria;p__Firmicutes;c__Bacilli;o__Staphylococcales;f__Staphylococcaceae;g__Staphylococcus;g__Staphylococcus piscifermentans	d__Bacteria;p__Firmicutes;c__Clostridia;o__Oscillospirales;f__Ruminococcaceae;g__Angelakisella;g__Angelakisella massiliensis	-0.774486	0.0240414
d__Bacteria;p__Firmicutes;c__Clostridia;o__Lachnospirales;f__Lachnospiraceae;g__Lachnotalea;g__Lachnotalea glycerini	d__Bacteria;p__Firmicutes;c__Bacilli;o__Lactobacillales;f__Lactobacillaceae;g__Lactobacillus;g__Lactobacillus sp002911475	-0.774468	0.0240468
d__Bacteria;p__Actinobacteriota;c__Coriobacteriia;o__Coriobacteriales;f__Atopobiaceae;g__Olsenella;g__Olsenella provencensis	d__Bacteria;p__Firmicutes;c__Clostridia;o__Oscillospirales;f__Oscillospiraceae;g__Intestinimonas;g__Intestinimonas butyriciproducens	-0.774111	0.0241543
d__Bacteria;p__Bacteroidota;c__Bacteroidia;o__Bacteroidales;f__Bacteroidaceae;g__Bacteroides;g__Bacteroides salanitronis	d__Bacteria;p__Firmicutes;c__Clostridia;o__Lachnospirales;f__Lachnospiraceae;g__Robinsoniella;g__Robinsoniella peoriensis	-0.773767	0.024258
d__Bacteria;p__Bacteroidota;c__Bacteroidia;o__Bacteroidales;f__Tannerellaceae;g__Parabacteroides;g__Parabacteroides timonensis	d__Bacteria;p__Firmicutes;c__Clostridia;o__Lachnospirales;f__Lachnospiraceae;g__Clostridium;g__Clostridium bolteae	-0.773556	0.0243215
d__Bacteria;p__Firmicutes;c__Clostridia;o__Lachnospirales;f__Lachnospiraceae;g__Hungatella	d__Bacteria;p__Bacteroidota;c__Bacteroidia;o__Bacteroidales;f__Coprobacteraceae;g__Coprobacter	-0.773313	0.0243951
d__Bacteria;p__Firmicutes;c__Clostridia;o__Oscillospirales;f__Ruminococcaceae;g__Provencibacterium;g__Provencibacterium massiliense	d__Bacteria;p__Bacteroidota;c__Bacteroidia;o__Bacteroidales;f__Bacteroidaceae;g__Prevotellamassilia;g__Prevotellamassilia timonensis	-0.773309	0.0243964
d__Bacteria;p__Bacteroidota;c__Bacteroidia;o__Bacteroidales;f__Bacteroidaceae;g__Prevotella;g__Prevotella sp900290275	d__Bacteria;p__Firmicutes;c__Bacilli;o__Staphylococcales;f__Staphylococcaceae;g__Staphylococcus;g__Staphylococcus sciuri	-0.773295	0.0244006
d__Bacteria;p__Firmicutes;c__Clostridia;o__Lachnospirales;f__Lachnospiraceae;g__Blautia	d__Bacteria;p__Firmicutes;c__Desulfitobacteriia;o__Desulfitobacteriales;f__Desulfitobacteriaceae;g__Desulfosporosinus	-0.773288	0.0244027
d__Bacteria;p__Firmicutes;c__Clostridia;o__Oscillospirales;f__Ruminococcaceae;g__Anaerotruncus;g__Anaerotruncus colihominis	d__Bacteria;p__Bacteroidota;c__Bacteroidia;o__Bacteroidales;f__Bacteroidaceae;g__Prevotella;g__Prevotella intermedia	-0.773096	0.024461
d__Bacteria;p__Firmicutes;c__Bacilli;o__Lactobacillales;f__Streptococcaceae;g__Streptococcus	d__Bacteria;p__Actinobacteriota;c__Coriobacteriia;o__Coriobacteriales;f__Eggerthellaceae;g__Eggerthella	-0.772902	0.0245198
d__Bacteria;p__Bacteroidota;c__Bacteroidia;o__Bacteroidales;f__Bacteroidaceae;g__Prevotella	d__Bacteria;p__Firmicutes;c__Clostridia;o__Peptostreptococcales;f__Anaerovoracaceae;g__Mogibacterium	-0.772835	0.0245403
d__Bacteria;p__Bacteroidota;c__Bacteroidia;o__Bacteroidales;f__Bacteroidaceae;g__Bacteroides;g__Bacteroides sp002161565	d__Bacteria;p__Firmicutes;c__Bacilli;o__Erysipelotrichales;f__Erysipelotrichaceae;g__Absiella;g__Absiella innocuum	-0.772765	0.0245615
d__Bacteria;p__Bacteroidota;c__Bacteroidia;o__Bacteroidales;f__Bacteroidaceae;g__Bacteroides;g__Bacteroides ilei	d__Bacteria;p__Firmicutes;c__Clostridia;o__Lachnospirales;f__Lachnospiraceae;g__Fusicatenibacter;g__Fusicatenibacter saccharivorans	-0.772689	0.0245848
d__Bacteria;p__Firmicutes;c__Clostridia;o__Oscillospirales;f__Ruminococcaceae;g__Anaerotruncus;g__Anaerotruncus sp900199635	d__Bacteria;p__Bacteroidota;c__Bacteroidia;o__Bacteroidales;f__Bacteroidaceae;g__Prevotella;g__Prevotella oryzae	-0.772131	0.0247551
d__Bacteria;p__Bacteroidota;c__Bacteroidia;o__Bacteroidales;f__Coprobacteraceae;g__Coprobacter	d__Bacteria;p__Firmicutes;c__Clostridia;o__Lachnospirales;f__Lachnospiraceae;g__Agathobacter	-0.772005	0.0247935
d__Bacteria;p__Firmicutes;c__Bacilli;o__Lactobacillales;f__Lactobacillaceae;g__Lactobacillus;g__Lactobacillus helveticus	d__Bacteria;p__Firmicutes;c__Clostridia;o__Lachnospirales;f__Lachnospiraceae;g__Lachnotalea;g__Lachnotalea glycerini	-0.77186	0.0248379
d__Bacteria;p__Firmicutes;c__Clostridia;o__Christensenellales;f__Christensenellaceae;g__Catabacter	d__Bacteria;p__Bacteroidota;c__Bacteroidia;o__Bacteroidales;f__Coprobacteraceae;g__Coprobacter	-0.771748	0.0248722
d__Bacteria;p__Bacteroidota;c__Bacteroidia;o__Bacteroidales;f__Coprobacteraceae;g__Coprobacter	d__Bacteria;p__Firmicutes;c__Clostridia;o__Lachnospirales;f__Lachnospiraceae;g__992a	-0.771655	0.0249006
d__Bacteria;p__Firmicutes;c__Clostridia;o__Lachnospirales;f__Lachnospiraceae;g__Lachnoclostridium;g__Lachnoclostridium sp900078195	d__Bacteria;p__Bacteroidota;c__Bacteroidia;o__Bacteroidales;f__Bacteroidaceae;g__Prevotella;g__Prevotella sp000688375	-0.771598	0.0249183
d__Bacteria;p__Bacteroidota;c__Bacteroidia;o__Bacteroidales;f__Bacteroidaceae;g__Bacteroides;g__Bacteroides sp002161565	d__Bacteria;p__Bacteroidota;c__Bacteroidia;o__Bacteroidales;f__Bacteroidaceae;g__Bacteroides;g__Bacteroides xylanisolvens	-0.77158	0.0249238
d__Bacteria;p__Bacteroidota;c__Bacteroidia;o__Bacteroidales;f__Bacteroidaceae;g__Prevotellamassilia;g__Prevotellamassilia timonensis	d__Bacteria;p__Firmicutes;c__Clostridia;o__Lachnospirales;f__Lachnospiraceae;g__Lachnoclostridium;g__Lachnoclostridium sp900078195	-0.771252	0.0250247
d__Bacteria;p__Bacteroidota;c__Bacteroidia;o__Bacteroidales;f__Coprobacteraceae;g__Coprobacter	d__Bacteria;p__Deferribacterota;c__Deferribacteres;o__Deferribacterales;f__Mucispirillaceae;g__Mucispirillum	-0.770934	0.0251226
d__Bacteria;p__Deferribacterota;c__Deferribacteres;o__Deferribacterales;f__Mucispirillaceae	d__Bacteria;p__Bacteroidota;c__Bacteroidia;o__Bacteroidales;f__Coprobacteraceae	-0.770885	0.0251377
d__Bacteria;p__Bacteroidota;c__Bacteroidia;o__Bacteroidales;f__Coprobacteraceae;g__Coprobacter	d__Bacteria;p__Firmicutes;c__Clostridia;o__Lachnospirales;f__Lachnospiraceae;g__Lachnoclostridium	-0.770822	0.0251571
d__Bacteria;p__Firmicutes;c__Bacilli;o__Erysipelotrichales;f__Erysipelotrichaceae;g__Faecalibaculum	d__Bacteria;p__Firmicutes;c__Clostridia;o__Oscillospirales;f__Oscillospiraceae;g__Marseille-P3106	-0.770633	0.0252155
d__Bacteria;p__Firmicutes;c__Clostridia;o__Oscillospirales;f__Oscillospiraceae;g__Marseille-P3106;g__Marseille-P3106 sp900169975	d__Bacteria;p__Firmicutes;c__Bacilli;o__Erysipelotrichales;f__Erysipelotrichaceae;g__Faecalibaculum;g__Faecalibaculum rodentium	-0.770586	0.0252302
d__Bacteria;p__Firmicutes;c__Desulfotomaculia;o__Desulfotomaculales;f__Desulfotomaculaceae;g__Desulfotomaculum;g__Desulfotomaculum nigrificans	d__Bacteria;p__Firmicutes;c__Clostridia;o__Lachnospirales;f__Lachnospiraceae;g__Dorea;g__Dorea phocaeense	-0.770516	0.0252518
d__Bacteria;p__Firmicutes;c__Clostridia;o__Lachnospirales;f__Lachnospiraceae;g__Eubacterium;g__Eubacterium hallii	d__Bacteria;p__Firmicutes;c__Desulfitobacteriia;o__Desulfitobacteriales;f__Desulfitobacteriaceae;g__Desulfosporosinus;g__Desulfosporosinus meridiei	-0.770351	0.0253028
d__Bacteria;p__Firmicutes;c__Clostridia;o__Lachnospirales;f__Lachnospiraceae;g__992a;g__992a sp001940245	d__Bacteria;p__Bacteroidota;c__Bacteroidia;o__Bacteroidales;f__Coprobacteraceae;g__Coprobacter;g__Coprobacter secundus	-0.770212	0.025346
d__Bacteria;p__Firmicutes;c__Clostridia;o__Oscillospirales;f__Ruminococcaceae;g__Marseille-P2935;g__Marseille-P2935 sp900104565	d__Bacteria;p__Bacteroidota;c__Bacteroidia;o__Bacteroidales;f__Bacteroidaceae;g__Prevotella;g__Prevotella sp000688375	-0.770102	0.0253801
d__Bacteria;p__Firmicutes;c__Clostridia;o__Lachnospirales;f__Lachnospiraceae;g__Lachnobacterium;g__Lachnobacterium bovis	d__Bacteria;p__Bacteroidota;c__Bacteroidia;o__Bacteroidales;f__Tannerellaceae;g__Parabacteroides;g__Parabacteroides sp900155425	-0.770056	0.0253944
d__Bacteria;p__Firmicutes;c__Clostridia;o__Oscillospirales;f__Ruminococcaceae;g__Anaerotruncus;g__Anaerotruncus sp900199635	d__Bacteria;p__Bacteroidota;c__Bacteroidia;o__Bacteroidales;f__Bacteroidaceae;g__Prevotella;g__Prevotella sp002933775	-0.77003	0.0254025
d__Bacteria;p__Firmicutes;c__Bacilli;o__Lactobacillales;f__Streptococcaceae;g__Streptococcus;g__Streptococcus parasanguinis	d__Bacteria;p__Desulfobacterota;c__Desulfovibrionia;o__Desulfovibrionales;f__Desulfovibrionaceae;g__Desulfovibrio;g__Desulfovibrio vulgaris	-0.769793	0.0254763
d__Bacteria;p__Firmicutes;c__Clostridia;o__Lachnospirales;f__Lachnospiraceae;g__Eisenbergiella;g__Eisenbergiella massiliensis	d__Bacteria;p__Firmicutes;c__Clostridia;o__Oscillospirales;f__Ruminococcaceae;g__Angelakisella;g__Angelakisella massiliensis	-0.769665	0.0255159
d__Bacteria;p__Firmicutes;c__Clostridia;o__Lachnospirales;f__Lachnospiraceae;g__Faecalicatena;g__Faecalicatena lactaris	d__Bacteria;p__Bacteroidota;c__Bacteroidia;o__Bacteroidales;f__Tannerellaceae;g__Parabacteroides;g__Parabacteroides timonensis	-0.769435	0.0255878
d__Bacteria;p__Firmicutes;c__Bacilli;o__Erysipelotrichales;f__Erysipelatoclostridiaceae;g__Erysipelatoclostridium;g__Erysipelatoclostridium ramosum	d__Bacteria;p__Firmicutes;c__Clostridia;o__Lachnospirales;f__Lachnospiraceae;g__Lachnoclostridium;g__Lachnoclostridium edouardi	-0.769378	0.0256055
d__Bacteria;p__Firmicutes;c__Clostridia;o__Lachnospirales;f__Lachnospiraceae;g__Blautia;g__Blautia sp900120295	d__Bacteria;p__Bacteroidota;c__Bacteroidia;o__Bacteroidales;f__Tannerellaceae;g__Tannerella;g__Tannerella sp003033925	-0.769253	0.0256445
d__Bacteria;p__Firmicutes;c__Desulfitobacteriia;o__Desulfitobacteriales;f__Desulfitobacteriaceae;g__Desulfosporosinus;g__Desulfosporosinus acidiphilus	d__Bacteria;p__Firmicutes;c__Clostridia;o__Peptostreptococcales;f__Anaerovoracaceae;g__Mogibacterium;g__Mogibacterium pumilum	-0.76917	0.0256705
d__Bacteria;p__Cyanobacteria;c__Cyanobacteriia;o__Cyanobacteriales;f__Nostocaceae;g__Cylindrospermum;g__Cylindrospermum stagnale	d__Bacteria;p__Firmicutes;c__Clostridia;o__Lachnospirales;f__Lachnospiraceae;g__Dorea;g__Dorea sp900312975	-0.76909	0.0256957
d__Bacteria;p__Firmicutes;c__Clostridia;o__Oscillospirales;f__Ruminococcaceae;g__Ruminococcus;g__Ruminococcus albus	d__Bacteria;p__Firmicutes;c__Clostridia;o__Oscillospirales;f__Ruminococcaceae;g__Soleaferrea;g__Soleaferrea massiliensis	-0.768961	0.0257359
d__Bacteria;p__Firmicutes;c__Clostridia;o__Lachnospirales;f__Lachnospiraceae;g__Hungatella;g__Hungatella sphenoides	d__Bacteria;p__Firmicutes;c__Desulfotomaculia;o__Desulfotomaculales;f__Desulfotomaculaceae;g__Desulfotomaculum;g__Desulfotomaculum ferrireducens	-0.768745	0.0258037
d__Bacteria;p__Firmicutes;c__Desulfitobacteriia;o__Heliobacteriales;f__Heliobacteriaceae;g__Heliobacterium;g__Heliobacterium modesticaldum	d__Bacteria;p__Firmicutes;c__Bacilli;o__Lactobacillales;f__Lactobacillaceae;g__Pediococcus;g__Pediococcus pentosaceus	-0.76873	0.0258085
d__Bacteria;p__Bacteroidota;c__Bacteroidia;o__Bacteroidales;f__Muribaculaceae;g__Muribaculum	d__Bacteria;p__Firmicutes;c__Bacilli;o__Erysipelotrichales;f__Erysipelatoclostridiaceae;g__Erysipelatoclostridium	-0.768651	0.0258332
d__Bacteria;p__Firmicutes;c__Negativicutes;o__Acidaminococcales;f__Acidaminococcaceae;g__Acidaminococcus;g__Acidaminococcus intestini	d__Bacteria;p__Firmicutes;c__Clostridia;o__Lachnospirales;f__Lachnospiraceae;g__Dorea;g__Dorea sp900240315	-0.768623	0.0258421
d__Bacteria;p__Bacteroidota;c__Bacteroidia;o__Bacteroidales;f__Coprobacteraceae;g__Coprobacter;g__Coprobacter fastidiosus	d__Bacteria;p__Firmicutes;c__Clostridia;o__Lachnospirales;f__Lachnospiraceae;g__Eubacterium;g__Eubacterium sp000270305	-0.76853	0.0258711
d__Bacteria;p__Firmicutes;c__Clostridia;o__Oscillospirales;f__Ruminococcaceae;g__Neobitarella	d__Bacteria;p__Firmicutes;c__Bacilli;o__Lactobacillales;f__Lactobacillaceae;g__Lactobacillus	-0.768406	0.0259101
d__Bacteria;p__Firmicutes;c__Clostridia;o__Oscillospirales;f__Ruminococcaceae;g__HUN007	d__Bacteria;p__Bacteroidota;c__Bacteroidia;o__Bacteroidales;f__Tannerellaceae;g__Tannerella	-0.767925	0.0260617
d__Bacteria;p__Firmicutes;c__Clostridia;o__Lachnospirales;f__Lachnospiraceae;g__Blautia;g__Blautia obeum	d__Bacteria;p__Bacteroidota;c__Bacteroidia;o__Bacteroidales;f__Bacteroidaceae;g__Bacteroides;g__Bacteroides fragilis	-0.767696	0.0261342
d__Bacteria;p__Firmicutes;c__Desulfitobacteriia;o__Desulfitobacteriales;f__Desulfitobacteriaceae;g__Desulfosporosinus;g__Desulfosporosinus acidiphilus	d__Bacteria;p__Firmicutes;c__Clostridia;o__Lachnospirales;f__Lachnospiraceae;g__Anaerocolumna;g__Anaerocolumna sp000702945	-0.767523	0.0261887
d__Bacteria;p__Firmicutes;c__Clostridia;o__Lachnospirales;f__Lachnospiraceae;g__Sellimonas	d__Bacteria;p__Cyanobacteria;c__Cyanobacteriia;o__Cyanobacteriales;f__Nostocaceae;g__Cylindrospermum	-0.767481	0.026202
d__Bacteria;p__Firmicutes;c__Clostridia;o__Oscillospirales;f__Ruminococcaceae;g__Ruminococcus;g__Ruminococcus albus	d__Bacteria;p__Bacteroidota;c__Bacteroidia;o__Bacteroidales;f__Tannerellaceae;g__Parabacteroides;g__Parabacteroides distasonis	-0.76742	0.0262213
d__Bacteria;p__Firmicutes;c__Clostridia;o__Lachnospirales;f__Lachnospiraceae;g__Sellimonas;g__Sellimonas intestinalis	d__Bacteria;p__Cyanobacteria;c__Cyanobacteriia;o__Cyanobacteriales;f__Nostocaceae;g__Cylindrospermum;g__Cylindrospermum stagnale	-0.767349	0.0262439
d__Bacteria;p__Bacteroidota;c__Bacteroidia;o__Bacteroidales;f__Bacteroidaceae;g__Prevotella;g__Prevotella sp000688375	d__Bacteria;p__Firmicutes;c__Clostridia;o__Peptostreptococcales;f__Anaerovoracaceae;g__S5-A14a;g__S5-A14a sp000758905	-0.767332	0.0262494
d__Bacteria;p__Firmicutes;c__Clostridia;o__Oscillospirales;f__Ruminococcaceae;g__Anaerotruncus;g__Anaerotruncus colihominis	d__Bacteria;p__Bacteroidota;c__Bacteroidia;o__Bacteroidales;f__Bacteroidaceae;g__Bacteroides;g__Bacteroides salanitronis	-0.767231	0.0262812
d__Bacteria;p__Firmicutes;c__Clostridia;o__Lachnospirales;f__Lachnospiraceae;g__Clostridium;g__Clostridium sp000155435	d__Bacteria;p__Bacteroidota;c__Bacteroidia;o__Bacteroidales;f__Bacteroidaceae;g__Bacteroides;g__Bacteroides salanitronis	-0.767227	0.0262828
d__Bacteria;p__Firmicutes;c__Clostridia;o__Oscillospirales;f__Ruminococcaceae;g__Ruminococcus;g__Ruminococcus champanellensis	d__Bacteria;p__Bacteroidota;c__Bacteroidia;o__Bacteroidales;f__Tannerellaceae;g__Parabacteroides;g__Parabacteroides distasonis	-0.766972	0.0263637
d__Bacteria;p__Actinobacteriota;c__Coriobacteriia;o__Coriobacteriales;f__Atopobiaceae;g__Olsenella;g__Olsenella sp002159735	d__Bacteria;p__Firmicutes;c__Clostridia;o__Oscillospirales;f__Oscillospiraceae;g__Intestinimonas;g__Intestinimonas butyriciproducens	-0.766857	0.0264002
d__Bacteria;p__Bacteroidota;c__Bacteroidia;o__Bacteroidales;f__Coprobacteraceae;g__Coprobacter;g__Coprobacter fastidiosus	d__Bacteria;p__Firmicutes;c__Clostridia;o__Oscillospirales;f__Oscillospiraceae;g__Marseille-P3106;g__Marseille-P3106 sp900169975	-0.766772	0.0264273
d__Bacteria;p__Bacteroidota;c__Bacteroidia;o__Bacteroidales;f__Muribaculaceae;g__Muribaculum	d__Bacteria;p__Firmicutes;c__Clostridia;o__Lachnospirales;f__Lachnospiraceae;g__Lachnoclostridium	-0.766448	0.0265306
d__Bacteria;p__Firmicutes;c__Bacilli;o__Erysipelotrichales;f__Erysipelotrichaceae;g__Merdibacter;g__Merdibacter massiliensis	d__Bacteria;p__Firmicutes;c__Desulfotomaculia;o__Desulfotomaculales;f__Desulfotomaculaceae;g__Desulfotomaculum;g__Desulfotomaculum nigrificans	-0.766063	0.0266535
d__Bacteria;p__Firmicutes;c__Clostridia;o__Lachnospirales;f__Lachnospiraceae;g__Blautia;g__Blautia obeum	d__Bacteria;p__Firmicutes;c__Desulfitobacteriia;o__Desulfitobacteriales;f__Desulfitobacteriaceae;g__Desulfosporosinus;g__Desulfosporosinus youngiae	-0.766016	0.0266686
d__Bacteria;p__Firmicutes;c__Clostridia;o__Lachnospirales;f__Lachnospiraceae;g__Eubacterium;g__Eubacterium hallii	d__Bacteria;p__Firmicutes;c__Desulfitobacteriia;o__Desulfitobacteriales;f__Desulfitobacteriaceae;g__Desulfosporosinus;g__Desulfosporosinus youngiae	-0.76564	0.0267891
d__Bacteria;p__Firmicutes;c__Clostridia;o__Lachnospirales;f__Lachnospiraceae;g__Hungatella;g__Hungatella indolis	d__Bacteria;p__Bacteroidota;c__Bacteroidia;o__Bacteroidales;f__Muribaculaceae;g__Muribaculum;g__Muribaculum intestinale	-0.765203	0.0269296
d__Bacteria;p__Firmicutes;c__Clostridia;o__Oscillospirales;f__Acutalibacteraceae;g__Acutalibacter;g__Acutalibacter timonensis	d__Bacteria;p__Desulfobacterota;c__Desulfovibrionia;o__Desulfovibrionales;f__Desulfovibrionaceae;g__Mailhella;g__Mailhella massiliensis	-0.765199	0.0269308
d__Bacteria;p__Bacteroidota;c__Bacteroidia;o__Bacteroidales;f__Bacteroidaceae;g__Bacteroides;g__Bacteroides sp002161565	d__Bacteria;p__Firmicutes;c__Clostridia;o__Peptostreptococcales;f__Anaerovoracaceae;g__Mogibacterium;g__Mogibacterium pumilum	-0.765183	0.0269362
d__Bacteria;p__Bacteroidota;c__Bacteroidia;o__Bacteroidales;f__Bacteroidaceae;g__Prevotella;g__Prevotella sp002933775	d__Bacteria;p__Firmicutes;c__Bacilli;o__Bacillales;f__Bacillaceae;g__Bacillus;g__Bacillus sp002559405	-0.764676	0.0270999
d__Bacteria;p__Cyanobacteria;c__Cyanobacteriia;o__Cyanobacteriales;f__Phormidiaceae;g__Planktothrix;g__Planktothrix tepida	d__Bacteria;p__Bacteroidota;c__Bacteroidia;o__Bacteroidales;f__Bacteroidaceae;g__Bacteroides;g__Bacteroides heparinolyticus	-0.764667	0.0271025
d__Bacteria;p__Firmicutes;c__Clostridia;o__Oscillospirales;f__Oscillospiraceae;g__Lawsonibacter;g__Lawsonibacter sp000492175	d__Bacteria;p__Actinobacteriota;c__Coriobacteriia;o__Coriobacteriales;f__Eggerthellaceae;g__Enteroscipio;g__Enteroscipio rubneri	-0.764225	0.0272458
d__Bacteria;p__Bacteroidota;c__Bacteroidia;o__Bacteroidales;f__Bacteroidaceae;g__Prevotella;g__Prevotella sp003043945	d__Bacteria;p__Firmicutes;c__Clostridia;o__Peptostreptococcales;f__Anaerovoracaceae;g__Mogibacterium;g__Mogibacterium diversum	-0.764181	0.0272601
d__Bacteria;p__Bacteroidota;c__Bacteroidia;o__Bacteroidales;f__Bacteroidaceae;g__Prevotella	d__Bacteria;p__Firmicutes;c__Clostridia;o__Oscillospirales;f__Ruminococcaceae;g__Phocea	-0.763902	0.0273508
d__Bacteria;p__Bacteroidota;c__Bacteroidia;o__Bacteroidales;f__Bacteroidaceae;g__Bacteroides;g__Bacteroides salanitronis	d__Bacteria;p__Firmicutes;c__Clostridia;o__Lachnospirales;f__Lachnospiraceae;g__Dorea;g__Dorea sp900086625	-0.76353	0.0274717
d__Bacteria;p__Cyanobacteria;c__Cyanobacteriia;o__Cyanobacteriales;f__Phormidiaceae;g__Planktothrix;g__Planktothrix tepida	d__Bacteria;p__Firmicutes;c__Bacilli;o__Bacillales;f__Bacillaceae;g__Bacillus;g__Bacillus thuringiensis	-0.763396	0.0275155
d__Bacteria;p__Firmicutes;c__Bacilli;o__Lactobacillales;f__Lactobacillaceae;g__Lactobacillus;g__Lactobacillus fermentum	d__Bacteria;p__Firmicutes;c__Clostridia;o__Oscillospirales;f__Oscillospiraceae;g__Lawsonibacter;g__Lawsonibacter sp000177015	-0.763376	0.0275221
d__Bacteria;p__Firmicutes;c__Clostridia;o__Lachnospirales;f__Lachnospiraceae;g__Anaerocolumna	d__Bacteria;p__Cyanobacteria;c__Cyanobacteriia;o__Cyanobacteriales;f__Microcystaceae;g__Microcystis	-0.763332	0.0275365
d__Bacteria;p__Bacteroidota;c__Bacteroidia;o__Bacteroidales;f__Tannerellaceae;g__Massilibacteroides;g__Massilibacteroides vaginae	d__Bacteria;p__Firmicutes;c__Clostridia;o__Lachnospirales;f__Lachnospiraceae;g__Lachnotalea;g__Lachnotalea glycerini	-0.763269	0.0275572
d__Bacteria;p__Bacteroidota;c__Bacteroidia;o__Bacteroidales;f__Bacteroidaceae;g__Prevotella;g__Prevotella sp002933775	d__Bacteria;p__Firmicutes;c__Clostridia;o__Peptostreptococcales;f__Anaerovoracaceae;g__Mogibacterium;g__Mogibacterium diversum	-0.76301	0.0276417
d__Bacteria;p__Bacteroidota;c__Bacteroidia;o__Bacteroidales;f__Bacteroidaceae;g__Bacteroides;g__Bacteroides salanitronis	d__Bacteria;p__Firmicutes;c__Clostridia;o__Lachnospirales;f__Lachnospiraceae;g__Eubacterium;g__Eubacterium sp000270305	-0.76284	0.0276973
d__Bacteria;p__Firmicutes;c__Clostridia;o__Lachnospirales;f__Lachnospiraceae;g__Lachnotalea	d__Bacteria;p__Bacteroidota;c__Bacteroidia;o__Bacteroidales;f__Tannerellaceae;g__Massilibacteroides	-0.762839	0.0276977
d__Bacteria;p__Bacteroidota;c__Bacteroidia;o__Bacteroidales;f__Coprobacteraceae;g__Coprobacter;g__Coprobacter fastidiosus	d__Bacteria;p__Bacteroidota;c__Bacteroidia;o__Bacteroidales;f__Bacteroidaceae;g__Bacteroides;g__Bacteroides xylanisolvens	-0.762669	0.0277533
d__Bacteria;p__Firmicutes;c__Clostridia;o__Lachnospirales;f__Lachnospiraceae;g__Blautia;g__Blautia hominis	d__Bacteria;p__Firmicutes;c__Clostridia;o__Tissierellales;f__Gottschalkiaceae;g__Gottschalkia;g__Gottschalkia acidurici	-0.762227	0.0278988
d__Bacteria;p__Cyanobacteria;c__Cyanobacteriia;o__Cyanobacteriales;f__Phormidiaceae;g__Planktothrix;g__Planktothrix tepida	d__Bacteria;p__Firmicutes;c__Bacilli;o__Lactobacillales;f__Streptococcaceae;g__Streptococcus;g__Streptococcus sp001556435	-0.762163	0.0279196
d__Bacteria;p__Bacteroidota;c__Bacteroidia;o__Bacteroidales;f__Muribaculaceae;g__Muribaculum;g__Muribaculum intestinale	d__Bacteria;p__Firmicutes;c__Clostridia;o__Lachnospirales;f__Lachnospiraceae;g__Butyrivibrio;g__Butyrivibrio proteoclasticus	-0.761804	0.0280383
d__Bacteria;p__Firmicutes;c__Bacilli;o__Erysipelotrichales;f__Erysipelotrichaceae;g__Merdibacter;g__Merdibacter massiliensis	d__Bacteria;p__Bacteroidota;c__Bacteroidia;o__Bacteroidales;f__Tannerellaceae;g__Parabacteroides;g__Parabacteroides gordonii	-0.761791	0.0280424
d__Bacteria;p__Bacteroidota;c__Bacteroidia;o__Bacteroidales;f__Coprobacteraceae;g__Coprobacter;g__Coprobacter fastidiosus	d__Bacteria;p__Firmicutes;c__Clostridia;o__Lachnospirales;f__Lachnospiraceae;g__Blautia;g__Blautia wexlerae	-0.761611	0.0281019
d__Bacteria;p__Firmicutes;c__Bacilli;o__Erysipelotrichales;f__Erysipelotrichaceae;g__Absiella;g__Absiella dolichum	d__Bacteria;p__Bacteroidota;c__Bacteroidia;o__Bacteroidales;f__Tannerellaceae;g__Tannerella;g__Tannerella sp003033925	-0.761493	0.028141
d__Bacteria;p__Bacteroidota;c__Bacteroidia;o__Bacteroidales;f__Coprobacteraceae;g__Coprobacter;g__Coprobacter secundus	d__Bacteria;p__Firmicutes;c__Clostridia;o__Peptostreptococcales;f__Anaerovoracaceae;g__Mogibacterium;g__Mogibacterium diversum	-0.761248	0.0282221
d__Bacteria;p__Bacteroidota;c__Bacteroidia;o__Bacteroidales;f__Bacteroidaceae;g__Prevotella;g__Prevotella fusca	d__Bacteria;p__Firmicutes;c__Clostridia;o__Lachnospirales;f__Lachnospiraceae;g__992a;g__992a sp001940245	-0.761245	0.0282233
d__Bacteria;p__Firmicutes;c__Clostridia;o__Lachnospirales;f__Lachnospiraceae;g__Clostridium;g__Clostridium clostridioforme	d__Bacteria;p__Bacteroidota;c__Bacteroidia;o__Bacteroidales;f__Tannerellaceae;g__Parabacteroides;g__Parabacteroides timonensis	-0.761036	0.0282925
d__Bacteria;p__Firmicutes;c__Bacilli;o__Lactobacillales;f__Lactobacillaceae;g__Lactobacillus;g__Lactobacillus murinus	d__Bacteria;p__Firmicutes;c__Clostridia;o__Clostridiales;f__Clostridiaceae;g__Clostridium;g__Clostridium ljungdahlii	-0.76092	0.0283312
d__Bacteria;p__Firmicutes;c__Clostridia;o__Lachnospirales;f__Lachnospiraceae;g__Clostridium;g__Clostridium sp001517625	d__Bacteria;p__Firmicutes;c__Clostridia;o__Lachnospirales;f__Lachnospiraceae;g__Coprococcus;g__Coprococcus sp000154245	-0.760904	0.0283363
d__Bacteria;p__Firmicutes;c__Clostridia;o__Oscillospirales;f__Ruminococcaceae;g__Angelakisella;g__Angelakisella massiliensis	d__Bacteria;p__Proteobacteria;c__Alphaproteobacteria;o__Holosporales;f__Holosporaceae;g__Holospora;g__Holospora undulata	-0.760294	0.0285395
d__Bacteria;p__Bacteroidota;c__Bacteroidia;o__Bacteroidales;f__Bacteroidaceae;g__Prevotella;g__Prevotella sp900290275	d__Bacteria;p__Firmicutes;c__Clostridia;o__Oscillospirales;f__Oscillospiraceae;g__Marseille-P3106;g__Marseille-P3106 sp900169975	-0.760207	0.0285686
d__Bacteria;p__Firmicutes;c__Bacilli;o__Erysipelotrichales;f__Erysipelotrichaceae;g__Absiella;g__Absiella sp000163515	d__Bacteria;p__Bacteroidota;c__Bacteroidia;o__Bacteroidales;f__Bacteroidaceae;g__Bacteroides;g__Bacteroides salanitronis	-0.759871	0.0286808
d__Bacteria;p__Firmicutes;c__Clostridia;o__Lachnospirales;f__Lachnospiraceae;g__Clostridium;g__Clostridium sp000155435	d__Bacteria;p__Bacteroidota;c__Bacteroidia;o__Bacteroidales;f__Bacteroidaceae;g__Prevotellamassilia;g__Prevotellamassilia timonensis	-0.759755	0.0287199
d__Bacteria;p__Firmicutes;c__Bacilli;o__Lactobacillales	d__Bacteria;p__Firmicutes;c__Clostridia;o__Acetivibrionales	-0.759599	0.0287722
d__Bacteria;p__Proteobacteria;c__Gammaproteobacteria;o__Burkholderiales;f__Burkholderiaceae;g__Parasutterella;g__Parasutterella excrementihominis	d__Bacteria;p__Firmicutes;c__Bacilli;o__Bacillales;f__Bacillaceae;g__Bacillus;g__Bacillus sp002559405	-0.759504	0.028804
d__Bacteria;p__Firmicutes;c__Clostridia;o__Peptostreptococcales;f__Anaerovoracaceae;g__Mogibacterium;g__Mogibacterium pumilum	d__Bacteria;p__Bacteroidota;c__Bacteroidia;o__Bacteroidales;f__Tannerellaceae;g__Parabacteroides;g__Parabacteroides sp900155425	-0.759395	0.0288408
d__Bacteria;p__Firmicutes;c__Clostridia;o__Lachnospirales;f__Lachnospiraceae;g__Eubacterium;g__Eubacterium hallii	d__Bacteria;p__Firmicutes;c__Dehalobacteriia;o__Dehalobacteriales;f__Dehalobacteriaceae;g__Dehalobacterium;g__Dehalobacterium formicoaceticum	-0.759368	0.0288497
d__Bacteria;p__Firmicutes;c__Bacilli;o__Erysipelotrichales;f__Erysipelotrichaceae;g__Faecalitalea;g__Faecalitalea cylindroides	d__Bacteria;p__Bacteroidota;c__Bacteroidia;o__Bacteroidales;f__Tannerellaceae;g__Parabacteroides;g__Parabacteroides chinchillae	-0.759162	0.028919
d__Bacteria;p__Firmicutes;c__Bacilli;o__Bacillales;f__Bacillaceae;g__Bacillus;g__Bacillus sp002556365	d__Bacteria;p__Firmicutes;c__TC1;o__TC1;f__TC1;g__TC1;g__TC1 sp001584725	-0.759146	0.0289245
d__Bacteria;p__Firmicutes;c__Clostridia;o__Lachnospirales;f__Lachnospiraceae;g__Blautia;g__Blautia wexlerae	d__Bacteria;p__Firmicutes;c__Desulfotomaculia;o__Desulfotomaculales;f__Desulfotomaculaceae;g__Desulfotomaculum;g__Desulfotomaculum gibsoniae	-0.759134	0.0289283
d__Bacteria;p__Bacteroidota;c__Bacteroidia;o__Bacteroidales;f__Bacteroidaceae;g__Prevotella;g__Prevotella sp900290275	d__Bacteria;p__Firmicutes;c__Bacilli;o__Erysipelotrichales;f__Erysipelotrichaceae;g__Absiella;g__Absiella dolichum	-0.758816	0.0290357
d__Bacteria;p__Firmicutes;c__Clostridia;o__Lachnospirales;f__Lachnospiraceae;g__Blautia;g__Blautia wexlerae	d__Bacteria;p__Bacteroidota;c__Bacteroidia;o__Bacteroidales;f__Bacteroidaceae;g__Bacteroides;g__Bacteroides sp002161565	-0.758782	0.0290471
d__Bacteria;p__Firmicutes;c__Clostridia;o__Lachnospirales;f__Lachnospiraceae;g__Dorea;g__Dorea sp900240315	d__Bacteria;p__Bacteroidota;c__Bacteroidia;o__Bacteroidales;f__Tannerellaceae;g__Parabacteroides;g__Parabacteroides timonensis	-0.758506	0.0291402
d__Bacteria;p__Bacteroidota;c__Bacteroidia;o__Bacteroidales;f__Bacteroidaceae;g__Bacteroides;g__Bacteroides salanitronis	d__Bacteria;p__Firmicutes;c__Clostridia;o__Lachnospirales;f__Lachnospiraceae;g__Blautia;g__Blautia hansenii	-0.758408	0.0291734
d__Bacteria;p__Bacteroidota;c__Bacteroidia;o__Bacteroidales;f__Coprobacteraceae;g__Coprobacter;g__Coprobacter fastidiosus	d__Bacteria;p__Firmicutes;c__Clostridia;o__Lachnospirales;f__Lachnospiraceae;g__Robinsoniella;g__Robinsoniella peoriensis	-0.757942	0.0293315
d__Bacteria;p__Firmicutes;c__Clostridia;o__Lachnospirales;f__Lachnospiraceae;g__Blautia;g__Blautia hominis	d__Bacteria;p__Bacteroidota;c__Bacteroidia;o__Bacteroidales;f__Bacteroidaceae;g__Prevotella;g__Prevotella oryzae	-0.757812	0.0293755
d__Bacteria;p__Firmicutes;c__Bacilli;o__Lactobacillales;f__Lactobacillaceae	d__Bacteria;p__Firmicutes;c__Clostridia;o__Acetivibrionales;f__Acetivibrionaceae	-0.757732	0.0294027
d__Bacteria;p__Bacteroidota;c__Bacteroidia;o__Bacteroidales;f__Muribaculaceae;g__Muribaculum	d__Bacteria;p__Firmicutes;c__Clostridia;o__Lachnospirales;f__Lachnospiraceae;g__Anaerostipes	-0.757726	0.0294049
d__Bacteria;p__Firmicutes;c__Bacilli;o__Lactobacillales;f__Lactobacillaceae;g__Pediococcus	d__Bacteria;p__Firmicutes;c__Desulfitobacteriia;o__Heliobacteriales;f__Heliobacteriaceae;g__Heliobacterium	-0.757583	0.0294534
d__Bacteria;p__Firmicutes;c__Desulfitobacteriia;o__Desulfitobacteriales;f__Desulfitobacteriaceae;g__Desulfitobacterium;g__Desulfitobacterium metallireducens	d__Bacteria;p__Bacteroidota;c__Bacteroidia;o__Bacteroidales;f__Rikenellaceae;g__Alistipes;g__Alistipes sp900240235	-0.757526	0.029473
d__Bacteria;p__Firmicutes;c__Bacilli;o__Mycoplasmatales;f__Mycoplasmataceae;g__Spiroplasma;g__Spiroplasma culicicola	d__Bacteria;p__Bacteroidota;c__Bacteroidia;o__Bacteroidales;f__Bacteroidaceae;g__Prevotella;g__Prevotella denticola	-0.757453	0.0294978
d__Bacteria;p__Firmicutes;c__Clostridia;o__Lachnospirales;f__Lachnospiraceae;g__Faecalicatena;g__Faecalicatena gnavus	d__Bacteria;p__Bacteroidota;c__Bacteroidia;o__Bacteroidales;f__Bacteroidaceae;g__Bacteroides;g__Bacteroides sp002161565	-0.757295	0.0295515
d__Bacteria;p__Bacteroidota;c__Bacteroidia;o__Bacteroidales;f__Tannerellaceae;g__Parabacteroides;g__Parabacteroides goldsteinii	d__Bacteria;p__Bacteroidota;c__Bacteroidia;o__Bacteroidales;f__Bacteroidaceae;g__Bacteroides;g__Bacteroides pyogenes	-0.75716	0.0295977
d__Bacteria;p__Bacteroidota;c__Bacteroidia;o__Bacteroidales;f__Coprobacteraceae;g__Coprobacter;g__Coprobacter fastidiosus	d__Bacteria;p__Firmicutes;c__Clostridia;o__Lachnospirales;f__Lachnospiraceae;g__992a;g__992a sp001940245	-0.757132	0.0296071
d__Bacteria;p__Firmicutes;c__Bacilli;o__Mycoplasmatales;f__Mycoplasmataceae;g__Mesoplasma;g__Mesoplasma chauliocola	d__Bacteria;p__Bacteroidota;c__Bacteroidia;o__Bacteroidales;f__Bacteroidaceae;g__Bacteroides;g__Bacteroides caecimuris	-0.757131	0.0296076
d__Bacteria;p__Firmicutes;c__Clostridia;o__Lachnospirales;f__Lachnospiraceae;g__Faecalicatena;g__Faecalicatena lactaris	d__Bacteria;p__Firmicutes;c__Bacilli;o__Erysipelotrichales;f__Erysipelatoclostridiaceae;g__Erysipelatoclostridium;g__Erysipelatoclostridium ramosum	-0.757014	0.0296477
d__Bacteria;p__Bacteroidota;c__Bacteroidia;o__Bacteroidales;f__Muribaculaceae;g__Muribaculum	d__Bacteria;p__Firmicutes;c__Clostridia;o__Acetivibrionales;f__Acetivibrionaceae;g__Ruminiclostridium	-0.756977	0.0296603
d__Bacteria;p__Firmicutes;c__Bacilli;o__Lactobacillales;f__Enterococcaceae;g__Enterococcus;g__Enterococcus faecalis	d__Bacteria;p__Firmicutes;c__Clostridia;o__Lachnospirales;f__Lachnospiraceae;g__Blautia;g__Blautia sp003287895	-0.756846	0.0297049
d__Bacteria;p__Bacteroidota;c__Bacteroidia;o__Bacteroidales;f__Bacteroidaceae;g__Bacteroides;g__Bacteroides heparinolyticus	d__Bacteria;p__Desulfobacterota;c__Desulfovibrionia;o__Desulfovibrionales;f__Desulfovibrionaceae;g__Bilophila;g__Bilophila wadsworthia	-0.756619	0.0297828
d__Bacteria;p__Firmicutes;c__Bacilli;o__Mycoplasmatales;f__Mycoplasmataceae;g__Mycoplasma;g__Mycoplasma capricolum	d__Bacteria;p__Bacteroidota;c__Bacteroidia;o__Bacteroidales;f__Bacteroidaceae;g__Prevotella;g__Prevotella sp000688375	-0.756426	0.0298489
d__Bacteria;p__Firmicutes;c__Bacilli;o__Erysipelotrichales;f__Erysipelotrichaceae;g__Solobacterium;g__Solobacterium extructa	d__Bacteria;p__Firmicutes;c__Desulfitobacteriia;o__Heliobacteriales;f__Heliobacteriaceae;g__Heliobacterium;g__Heliobacterium modesticaldum	-0.756239	0.029913
d__Bacteria;p__Firmicutes;c__Clostridia;o__Oscillospirales;f__Acutalibacteraceae;g__Acutalibacter;g__Acutalibacter timonensis	d__Bacteria;p__Firmicutes;c__Bacilli;o__Lactobacillales;f__Streptococcaceae;g__Streptococcus;g__Streptococcus salivarius	-0.756015	0.02999
d__Bacteria;p__Firmicutes;c__Bacilli;o__Staphylococcales;f__Staphylococcaceae;g__Staphylococcus;g__Staphylococcus auricularis	d__Bacteria;p__Firmicutes;c__Bacilli;o__Bacillales;f__Bacillaceae;g__Bacillus;g__Bacillus toyonensis	-0.755863	0.0300424
d__Bacteria;p__Bacteroidota;c__Bacteroidia;o__Bacteroidales;f__Coprobacteraceae;g__Coprobacter;g__Coprobacter secundus	d__Bacteria;p__Firmicutes;c__Clostridia;o__Lachnospirales;f__Lachnospiraceae;g__Lachnoclostridium;g__Lachnoclostridium edouardi	-0.755535	0.0301555
d__Bacteria;p__Firmicutes;c__Clostridia;o__Lachnospirales;f__Lachnospiraceae;g__Eubacterium;g__Eubacterium hallii	d__Bacteria;p__Firmicutes;c__Clostridia;o__Oscillospirales;f__Ruminococcaceae;g__Negativibacillus;g__Negativibacillus massiliensis	-0.75529	0.0302403
d__Bacteria;p__Actinobacteriota;c__Coriobacteriia;o__Coriobacteriales;f__Atopobiaceae;g__Olsenella;g__Olsenella sp002159535	d__Bacteria;p__Firmicutes;c__Clostridia;o__Lachnospirales;f__Lachnospiraceae;g__Tyzzerella;g__Tyzzerella sp000209385	-0.755265	0.030249
d__Bacteria;p__Firmicutes;c__Bacilli;o__Bacillales;f__Salisediminibacteriaceae	d__Bacteria;p__Firmicutes;c__Clostridia;o__Oscillospirales;f__Acutalibacteraceae	-0.755206	0.0302693
d__Bacteria;p__Bacteroidota;c__Bacteroidia;o__Bacteroidales;f__Marinifilaceae;g__Butyricimonas;g__Butyricimonas sp002161485	d__Bacteria;p__Firmicutes;c__Clostridia;o__Lachnospirales;f__Lachnospiraceae;g__Clostridium;g__Clostridium sp001517625	-0.755011	0.0303369
d__Bacteria;p__Bacteroidota;c__Bacteroidia;o__Bacteroidales;f__Bacteroidaceae;g__CAG-462	d__Bacteria;p__Firmicutes;c__Bacilli;o__Lactobacillales;f__Aerococcaceae;g__Aerococcus	-0.75468	0.0304518
d__Bacteria;p__Firmicutes;c__Desulfotomaculia;o__Desulfotomaculales;f__Desulfotomaculaceae;g__Desulfotomaculum;g__Desulfotomaculum ruminis	d__Bacteria;p__Firmicutes;c__Clostridia;o__Lachnospirales;f__Lachnospiraceae;g__Blautia;g__Blautia sp003287895	-0.754657	0.0304596
d__Bacteria;p__Firmicutes;c__Clostridia;o__Oscillospirales;f__Ruminococcaceae;g__Marseille-P2935;g__Marseille-P2935 sp900104565	d__Bacteria;p__Firmicutes;c__Bacilli;o__Lactobacillales;f__Enterococcaceae;g__Enterococcus;g__Enterococcus faecalis	-0.754532	0.0305031
d__Bacteria;p__Firmicutes;c__Bacilli;o__Erysipelotrichales;f__Erysipelotrichaceae;g__Absiella;g__Absiella innocuum	d__Bacteria;p__Bacteroidota;c__Bacteroidia;o__Bacteroidales;f__Bacteroidaceae;g__Prevotella;g__Prevotella sp000688375	-0.754336	0.0305713
d__Bacteria;p__Firmicutes;c__Bacilli;o__Erysipelotrichales;f__Erysipelotrichaceae;g__Faecalibaculum	d__Bacteria;p__Firmicutes;c__Bacilli;o__Lactobacillales;f__Aerococcaceae;g__Aerococcus	-0.754192	0.0306218
d__Bacteria;p__Firmicutes;c__Clostridia;o__Oscillospirales;f__Acutalibacteraceae;g__Acutalibacter;g__Acutalibacter timonensis	d__Bacteria;p__Bacteroidota;c__Bacteroidia;o__Bacteroidales;f__Rikenellaceae;g__Alistipes;g__Alistipes sp002159375	-0.754013	0.0306839
d__Bacteria;p__Bacteroidota;c__Bacteroidia;o__Bacteroidales;f__Bacteroidaceae;g__Prevotella;g__Prevotella sp002933775	d__Bacteria;p__Firmicutes;c__Clostridia;o__Peptostreptococcales;f__Anaerovoracaceae;g__Mogibacterium;g__Mogibacterium pumilum	-0.753999	0.030689
d__Bacteria;p__Firmicutes;c__Bacilli;o__Lactobacillales	d__Bacteria;p__Firmicutes;c__Clostridia;o__Eubacteriales	-0.753979	0.0306958
d__Bacteria;p__Firmicutes;c__Desulfotomaculia;o__Desulfotomaculales;f__Desulfotomaculaceae;g__Desulfotomaculum;g__Desulfotomaculum nigrificans	d__Bacteria;p__Firmicutes;c__Clostridia;o__Lachnospirales;f__Lachnospiraceae;g__Robinsoniella;g__Robinsoniella peoriensis	-0.753937	0.0307107
d__Bacteria;p__Bacteroidota;c__Bacteroidia;o__Bacteroidales;f__Bacteroidaceae;g__Bacteroides;g__Bacteroides dorei	d__Bacteria;p__Firmicutes;c__Clostridia;o__Peptostreptococcales;f__Anaerovoracaceae;g__Mogibacterium;g__Mogibacterium pumilum	-0.753935	0.0307112
d__Bacteria;p__Firmicutes;c__Clostridia;o__Lachnospirales;f__Lachnospiraceae;g__Lachnospira;g__Lachnospira eligens	d__Bacteria;p__Firmicutes;c__Clostridia;o__Oscillospirales;f__Ruminococcaceae;g__Ruminococcus;g__Ruminococcus bicirculans	-0.753896	0.0307248
d__Bacteria;p__Firmicutes;c__Bacilli;o__Staphylococcales;f__Staphylococcaceae;g__Staphylococcus	d__Bacteria;p__Firmicutes;c__Bacilli;o__Lactobacillales;f__Lactobacillaceae;g__Lactobacillus	-0.753745	0.0307777
d__Bacteria;p__Firmicutes;c__Bacilli;o__Erysipelotrichales;f__Erysipelotrichaceae;g__Absiella;g__Absiella sp000163515	d__Bacteria;p__Bacteroidota;c__Bacteroidia;o__Bacteroidales;f__Tannerellaceae;g__Parabacteroides;g__Parabacteroides gordonii	-0.753645	0.0308126
d__Bacteria;p__Firmicutes;c__Dehalobacteriia;o__Dehalobacteriales;f__Dehalobacteriaceae;g__Dehalobacterium;g__Dehalobacterium formicoaceticum	d__Bacteria;p__Firmicutes;c__Clostridia;o__Lachnospirales;f__Lachnospiraceae;g__Blautia;g__Blautia sp003287895	-0.75328	0.0309405
d__Bacteria;p__Bacteroidota;c__Bacteroidia;o__Bacteroidales;f__Tannerellaceae;g__Parabacteroides;g__Parabacteroides timonensis	d__Bacteria;p__Firmicutes;c__Clostridia;o__Peptostreptococcales;f__Anaerovoracaceae;g__Mogibacterium;g__Mogibacterium timidum	-0.753151	0.0309858
d__Bacteria;p__Firmicutes;c__Clostridia;o__Oscillospirales;f__Ruminococcaceae;g__Ruminococcus;g__Ruminococcus sp000686125	d__Bacteria;p__Bacteroidota;c__Bacteroidia;o__Bacteroidales;f__Tannerellaceae;g__Parabacteroides;g__Parabacteroides distasonis	-0.752722	0.0311366
d__Bacteria;p__Firmicutes;c__Clostridia;o__Oscillospirales;f__Ruminococcaceae;g__Negativibacillus;g__Negativibacillus massiliensis	d__Bacteria;p__Firmicutes;c__Clostridia;o__Lachnospirales;f__Lachnospiraceae;g__Blautia;g__Blautia sp003287895	-0.752567	0.0311912
d__Bacteria;p__Firmicutes;c__Bacilli;o__Bacillales;f__Salisediminibacteriaceae	d__Bacteria;p__Actinobacteriota;c__Coriobacteriia;o__Coriobacteriales;f__Eggerthellaceae	-0.752551	0.031197
d__Bacteria;p__Firmicutes;c__Clostridia;o__Oscillospirales;f__Oscillospiraceae;g__Oscillibacter;g__Oscillibacter sp000403435	d__Bacteria;p__Bacteroidota;c__Bacteroidia;o__Bacteroidales;f__Bacteroidaceae;g__Prevotella;g__Prevotella scopos	-0.752536	0.0312024
d__Bacteria;p__Firmicutes;c__Clostridia;o__Oscillospirales;f__Butyricicoccaceae;g__Agathobaculum;g__Agathobaculum butyriciproducens	d__Bacteria;p__Desulfobacterota;c__Desulfovibrionia;o__Desulfovibrionales;f__Desulfovibrionaceae;g__Desulfovibrio;g__Desulfovibrio piger	-0.75248	0.0312221
SA	d__Bacteria;p__Firmicutes;c__Clostridia;o__Saccharofermentanales;f__Fastidiosipilaceae	-0.752386	0.0312553
d__Bacteria;p__Bacteroidota;c__Bacteroidia;o__Bacteroidales;f__Muribaculaceae;g__Muribaculum;g__Muribaculum intestinale	d__Bacteria;p__Firmicutes;c__Clostridia;o__Peptostreptococcales;f__Anaerovoracaceae;g__Emergencia;g__Emergencia timonensis	-0.752223	0.0313126
d__Bacteria;p__Proteobacteria;c__Gammaproteobacteria;o__Burkholderiales;f__Burkholderiaceae;g__Parasutterella;g__Parasutterella excrementihominis	d__Bacteria;p__Firmicutes;c__Bacilli;o__Mycoplasmatales;f__Mycoplasmataceae;g__Spiroplasma;g__Spiroplasma melliferum	-0.752191	0.0313239
d__Bacteria;p__Firmicutes;c__Bacilli;o__Erysipelotrichales;f__Erysipelotrichaceae;g__Absiella;g__Absiella innocuum	d__Bacteria;p__Bacteroidota;c__Bacteroidia;o__Bacteroidales;f__Tannerellaceae;g__Tannerella;g__Tannerella sp003033925	-0.752013	0.031387
SA	d__Bacteria;p__Firmicutes;c__Clostridia;o__Saccharofermentanales;f__Fastidiosipilaceae;g__Fastidiosipila;g__Fastidiosipila sanguinis	-0.752005	0.03139
d__Bacteria;p__Firmicutes;c__Clostridia;o__Oscillospirales;f__Ruminococcaceae	d__Bacteria;p__Bacteroidota;c__Bacteroidia;o__Bacteroidales;f__Marinifilaceae	-0.751995	0.0313932
d__Bacteria;p__Firmicutes;c__Clostridia;o__Lachnospirales;f__Lachnospiraceae;g__Dorea;g__Dorea phocaeense	d__Bacteria;p__Bacteroidota;c__Bacteroidia;o__Bacteroidales;f__Tannerellaceae;g__Parabacteroides;g__Parabacteroides sp900155425	-0.751986	0.0313967
d__Bacteria;p__Firmicutes;c__Clostridia;o__Lachnospirales;f__Lachnospiraceae;g__Hungatella;g__Hungatella sphenoides	d__Bacteria;p__Firmicutes;c__Bacilli;o__Erysipelotrichales;f__Erysipelatoclostridiaceae;g__Erysipelatoclostridium;g__Erysipelatoclostridium ramosum	-0.751875	0.0314358
d__Bacteria;p__Firmicutes;c__Clostridia;o__Oscillospirales;f__Ruminococcaceae;g__Anaerotruncus;g__Anaerotruncus sp900199635	d__Bacteria;p__Bacteroidota;c__Bacteroidia;o__Bacteroidales;f__Bacteroidaceae;g__Bacteroides;g__Bacteroides fragilis	-0.751823	0.0314543
SA	d__Bacteria;p__Firmicutes;c__Clostridia;o__Saccharofermentanales;f__Fastidiosipilaceae;g__Fastidiosipila	-0.751812	0.0314584
d__Bacteria;p__Bacteroidota;c__Bacteroidia;o__Bacteroidales;f__Muribaculaceae;g__Muribaculum	d__Bacteria;p__Firmicutes;c__Clostridia;o__Peptostreptococcales;f__Anaerovoracaceae;g__Emergencia	-0.751761	0.0314765
d__Bacteria;p__Firmicutes;c__Clostridia;o__Lachnospirales;f__Lachnospiraceae;g__Eisenbergiella;g__Eisenbergiella massiliensis	d__Bacteria;p__Firmicutes;c__Bacilli;o__Lactobacillales;f__Enterococcaceae;g__Enterococcus;g__Enterococcus faecalis	-0.751673	0.0315077
d__Bacteria;p__Firmicutes;c__Clostridia;o__Lachnospirales;f__Lachnospiraceae;g__Herbinix;g__Herbinix luporum	d__Bacteria;p__Bacteroidota;c__Bacteroidia;o__Bacteroidales;f__Bacteroidaceae;g__Prevotella;g__Prevotella sp000688375	-0.751078	0.031719
d__Bacteria;p__Bacteroidota;c__Bacteroidia;o__Bacteroidales;f__Bacteroidaceae;g__Prevotella;g__Prevotella fusca	d__Bacteria;p__Firmicutes;c__Clostridia;o__Oscillospirales;f__Ruminococcaceae;g__Provencibacterium;g__Provencibacterium massiliense	-0.750958	0.0317619
d__Bacteria;p__Firmicutes;c__Clostridia;o__Lachnospirales;f__Lachnospiraceae;g__Faecalicatena;g__Faecalicatena gnavus	d__Bacteria;p__Desulfobacterota;c__Desulfovibrionia;o__Desulfovibrionales;f__Desulfovibrionaceae;g__Bilophila;g__Bilophila wadsworthia	-0.750674	0.031863
d__Bacteria;p__Firmicutes;c__Bacilli;o__Lactobacillales;f__Lactobacillaceae;g__Lactobacillus;g__Lactobacillus fermentum	d__Bacteria;p__Firmicutes;c__Clostridia;o__Lachnospirales;f__Lachnospiraceae;g__Tyzzerella;g__Tyzzerella sp000209385	-0.750403	0.03196
d__Bacteria;p__Bacteroidota;c__Bacteroidia;o__Bacteroidales;f__Bacteroidaceae;g__Prevotella;g__Prevotella scopos	d__Bacteria;p__Firmicutes;c__Clostridia;o__Oscillospirales;f__Ruminococcaceae;g__Phocea;g__Phocea massiliensis	-0.75024	0.0320184
d__Bacteria;p__Firmicutes;c__Bacilli;o__Mycoplasmatales;f__Mycoplasmataceae;g__Mesoplasma;g__Mesoplasma chauliocola	d__Bacteria;p__Firmicutes;c__TC1;o__TC1;f__TC1;g__TC1;g__TC1 sp001584725	-0.749868	0.0321517
d__Bacteria;p__Firmicutes;c__Clostridia;o__Lachnospirales;f__Lachnospiraceae;g__Blautia;g__Blautia sp900120295	d__Bacteria;p__Bacteroidota;c__Bacteroidia;o__Bacteroidales;f__Bacteroidaceae;g__Bacteroides;g__Bacteroides ilei	-0.749655	0.0322283
d__Bacteria;p__Firmicutes;c__Bacilli;o__Lactobacillales;f__Enterococcaceae;g__Enterococcus;g__Enterococcus faecalis	d__Bacteria;p__Firmicutes;c__Clostridia;o__Lachnospirales;f__Lachnospiraceae;g__Agathobacter;g__Agathobacter rectale	-0.749557	0.0322638
d__Bacteria;p__Firmicutes;c__Bacilli;o__Mycoplasmatales;f__Mycoplasmataceae;g__Mesoplasma;g__Mesoplasma tabanidae	d__Bacteria;p__Bacteroidota;c__Bacteroidia;o__Bacteroidales;f__Tannerellaceae;g__Parabacteroides;g__Parabacteroides chinchillae	-0.749453	0.0323011
d__Bacteria;p__Firmicutes;c__Bacilli;o__Paenibacillales;f__Paenibacillaceae;g__Paenibacillus	d__Bacteria;p__Firmicutes;c__Clostridia;o__Lachnospirales;f__Lachnospiraceae;g__Anaerocolumna	-0.749385	0.0323256
d__Bacteria;p__Firmicutes;c__Clostridia;o__Lachnospirales;f__Lachnospiraceae;g__Sellimonas;g__Sellimonas intestinalis	d__Bacteria;p__Firmicutes;c__Bacilli;o__Mycoplasmatales;f__Mycoplasmataceae;g__Tullyiplasma;g__Tullyiplasma syrphidae	-0.749371	0.0323308
d__Bacteria;p__Firmicutes;c__Bacilli;o__Lactobacillales;f__Lactobacillaceae;g__Lactobacillus;g__Lactobacillus animalis	d__Bacteria;p__Firmicutes;c__Bacilli;o__Staphylococcales;f__Staphylococcaceae;g__Staphylococcus;g__Staphylococcus pseudintermedius	-0.749207	0.03239
d__Bacteria;p__Firmicutes;c__Negativicutes;o__Acidaminococcales;f__Acidaminococcaceae;g__Acidaminococcus;g__Acidaminococcus intestini	d__Bacteria;p__Firmicutes;c__Clostridia;o__Peptostreptococcales;f__Anaerovoracaceae;g__Mogibacterium;g__Mogibacterium timidum	-0.749091	0.0324319
d__Bacteria;p__Firmicutes;c__Desulfitobacteriia;o__Desulfitobacteriales;f__Desulfitobacteriaceae;g__Desulfosporosinus;g__Desulfosporosinus acidiphilus	d__Bacteria;p__Firmicutes;c__Clostridia;o__Lachnospirales;f__Lachnospiraceae;g__Hungatella;g__Hungatella sphenoides	-0.7487	0.0325732
d__Bacteria;p__Firmicutes;c__Clostridia;o__Lachnospirales;f__Lachnospiraceae;g__Blautia;g__Blautia wexlerae	d__Bacteria;p__Bacteroidota;c__Bacteroidia;o__Bacteroidales;f__Bacteroidaceae;g__Bacteroides;g__Bacteroides fragilis	-0.748645	0.0325931
d__Bacteria;p__Bacteroidota;c__Bacteroidia;o__Bacteroidales;f__Tannerellaceae;g__Tannerella;g__Tannerella sp003033925	d__Bacteria;p__Firmicutes;c__Clostridia;o__Peptostreptococcales;f__Anaerovoracaceae;g__Mogibacterium;g__Mogibacterium diversum	-0.748609	0.032606
d__Bacteria;p__Firmicutes;c__Bacilli;o__Mycoplasmatales;f__Mycoplasmataceae;g__Tullyiplasma	d__Bacteria;p__Firmicutes;c__Clostridia;o__Lachnospirales;f__Lachnospiraceae;g__Sellimonas	-0.748523	0.0326373
d__Bacteria;p__Firmicutes;c__Desulfotomaculia;o__Desulfotomaculales;f__Desulfotomaculaceae;g__Desulfotomaculum;g__Desulfotomaculum nigrificans	d__Bacteria;p__Firmicutes;c__Clostridia;o__Lachnospirales;f__Lachnospiraceae;g__Anaerocolumna;g__Anaerocolumna sp000702945	-0.748461	0.0326596
d__Bacteria;p__Firmicutes;c__Clostridia;o__Oscillospirales;f__Ruminococcaceae;g__Provencibacterium	d__Bacteria;p__Bacteroidota;c__Bacteroidia;o__Bacteroidales;f__Coprobacteraceae;g__Coprobacter	-0.748445	0.0326657
d__Bacteria;p__Bacteroidota;c__Bacteroidia;o__Bacteroidales;f__Bacteroidaceae;g__Prevotella;g__Prevotella intermedia	d__Bacteria;p__Firmicutes;c__Clostridia;o__Lachnospirales;f__Lachnospiraceae;g__Lachnotalea;g__Lachnotalea glycerini	-0.748397	0.0326829
d__Bacteria;p__Firmicutes;c__Clostridia;o__Tissierellales;f__Gottschalkiaceae;g__Gottschalkia;g__Gottschalkia acidurici	d__Bacteria;p__Firmicutes;c__Clostridia;o__Lachnospirales;f__Lachnospiraceae;g__Blautia;g__Blautia wexlerae	-0.748235	0.0327419
d__Bacteria;p__Firmicutes;c__Bacilli;o__Mycoplasmatales;f__Mycoplasmataceae;g__Spiroplasma;g__Spiroplasma eriocheiris	d__Bacteria;p__Firmicutes;c__TC1;o__TC1;f__TC1;g__TC1;g__TC1 sp001584725	-0.748066	0.0328032
d__Bacteria;p__Firmicutes;c__Clostridia;o__Oscillospirales;f__Ruminococcaceae;g__Ruminococcus;g__Ruminococcus flavefaciens	d__Bacteria;p__Firmicutes;c__Clostridia;o__Christensenellales;f__Christensenellaceae;g__Catabacter;g__Catabacter hongkongensis	-0.748033	0.0328153
d__Bacteria;p__Firmicutes;c__Bacilli;o__Erysipelotrichales;f__Erysipelotrichaceae;g__Absiella;g__Absiella sp000163515	d__Bacteria;p__Bacteroidota;c__Bacteroidia;o__Bacteroidales;f__Muribaculaceae;g__Muribaculum;g__Muribaculum intestinale	-0.747823	0.0328916
d__Bacteria;p__Firmicutes;c__Clostridia;o__Lachnospirales;f__Lachnospiraceae;g__Faecalicatena;g__Faecalicatena gnavus	d__Bacteria;p__Bacteroidota;c__Bacteroidia;o__Bacteroidales;f__Bacteroidaceae;g__Prevotellamassilia;g__Prevotellamassilia timonensis	-0.747613	0.0329682
d__Bacteria;p__Bacteroidota;c__Bacteroidia;o__Bacteroidales;f__Bacteroidaceae;g__Prevotella;g__Prevotella sp900290275	d__Bacteria;p__Bacteroidota;c__Bacteroidia;o__Bacteroidales;f__Rikenellaceae;g__Alistipes;g__Alistipes finegoldii	-0.747553	0.0329902
d__Bacteria;p__Firmicutes;c__Clostridia;o__Christensenellales;f__Christensenellaceae;g__Catabacter	d__Bacteria;p__Bacteroidota;c__Bacteroidia;o__Bacteroidales;f__Bacteroidaceae;g__CAG-462	-0.747523	0.033001
d__Bacteria;p__Firmicutes;c__Desulfitobacteriia;o__Desulfitobacteriales;f__Desulfitobacteriaceae;g__Desulfosporosinus;g__Desulfosporosinus acidiphilus	d__Bacteria;p__Firmicutes;c__Clostridia;o__Lachnospirales;f__Lachnospiraceae;g__Clostridium;g__Clostridium sp000155435	-0.747503	0.0330083
d__Bacteria;p__Bacteroidota;c__Bacteroidia;o__Bacteroidales;f__Bacteroidaceae;g__Bacteroides;g__Bacteroides salanitronis	d__Bacteria;p__Firmicutes;c__Clostridia;o__Lachnospirales;f__Lachnospiraceae;g__Anaerocolumna;g__Anaerocolumna sp000702945	-0.747199	0.0331194
d__Bacteria;p__Firmicutes;c__Desulfitobacteriia;o__Desulfitobacteriales;f__Desulfitobacteriaceae;g__Desulfitobacterium;g__Desulfitobacterium hafniense	d__Bacteria;p__Firmicutes;c__Bacilli;o__Mycoplasmatales;f__Mycoplasmataceae;g__Mycoplasma;g__Mycoplasma capricolum	-0.747108	0.0331526
d__Bacteria;p__Firmicutes;c__Bacilli;o__Erysipelotrichales;f__Erysipelotrichaceae;g__Faecalibaculum	d__Bacteria;p__Firmicutes;c__Clostridia;o__Oscillospirales;f__Oscillospiraceae;g__Intestinimonas	-0.7471	0.0331555
d__Bacteria;p__Firmicutes;c__Clostridia;o__Lachnospirales;f__Lachnospiraceae;g__Coprococcus;g__Coprococcus sp000154245	d__Bacteria;p__Firmicutes;c__Clostridia;o__Peptostreptococcales;f__Anaerovoracaceae;g__Mogibacterium;g__Mogibacterium timidum	-0.747095	0.0331574
d__Bacteria;p__Firmicutes;c__Clostridia;o__Lachnospirales;f__Lachnospiraceae;g__Robinsoniella;g__Robinsoniella peoriensis	d__Bacteria;p__Firmicutes;c__Bacilli;o__Lactobacillales;f__Enterococcaceae;g__Enterococcus;g__Enterococcus faecalis	-0.747041	0.0331774
d__Bacteria;p__Bacteroidota;c__Bacteroidia;o__Bacteroidales;f__Bacteroidaceae;g__CAG-462;g__CAG-462 sp900291465	d__Bacteria;p__Firmicutes;c__Clostridia;o__Christensenellales;f__Christensenellaceae;g__Catabacter;g__Catabacter hongkongensis	-0.746926	0.0332195
d__Bacteria;p__Firmicutes;c__Bacilli;o__Erysipelotrichales;f__Erysipelatoclostridiaceae;g__Erysipelatoclostridium;g__Erysipelatoclostridium ramosum	d__Bacteria;p__Firmicutes;c__Clostridia;o__Lachnospirales;f__Lachnospiraceae;g__Blautia;g__Blautia sp003287895	-0.746923	0.0332206
d__Bacteria;p__Bacteroidota;c__Bacteroidia;o__Bacteroidales;f__Tannerellaceae;g__Massilibacteroides;g__Massilibacteroides vaginae	d__Bacteria;p__Bacteroidota;c__Bacteroidia;o__Bacteroidales;f__Bacteroidaceae;g__Bacteroides;g__Bacteroides xylanisolvens	-0.746855	0.0332455
d__Bacteria;p__Firmicutes;c__Desulfitobacteriia;o__Desulfitobacteriales;f__Desulfitobacteriaceae;g__Desulfosporosinus;g__Desulfosporosinus orientis	d__Bacteria;p__Firmicutes;c__Clostridia;o__Lachnospirales;f__Lachnospiraceae;g__Blautia;g__Blautia hansenii	-0.746483	0.0333819
d__Bacteria;p__Firmicutes;c__Clostridia;o__Oscillospirales;f__Ruminococcaceae;g__Angelakisella	d__Bacteria;p__Actinobacteriota;c__Coriobacteriia;o__Coriobacteriales;f__Eggerthellaceae;g__Gordonibacter	-0.74639	0.0334162
d__Bacteria;p__Firmicutes;c__Bacilli;o__Lactobacillales;f__Lactobacillaceae;g__Lactobacillus;g__Lactobacillus animalis	d__Bacteria;p__Firmicutes;c__Clostridia;o__Oscillospirales;f__Acutalibacteraceae;g__Anaeromassilibacillus;g__Anaeromassilibacillus sp001305115	-0.74632	0.0334419
d__Bacteria;p__Firmicutes;c__Clostridia;o__Lachnospirales;f__Lachnospiraceae;g__Faecalicatena;g__Faecalicatena lactaris	d__Bacteria;p__Firmicutes;c__Desulfotomaculia;o__Desulfotomaculales;f__Desulfotomaculaceae;g__Desulfotomaculum;g__Desulfotomaculum ferrireducens	-0.746286	0.0334546
d__Bacteria;p__Bacteroidota;c__Bacteroidia;o__Bacteroidales;f__Bacteroidaceae;g__Bacteroides;g__Bacteroides fragilis	d__Bacteria;p__Firmicutes;c__Clostridia;o__Peptostreptococcales;f__Anaerovoracaceae;g__Mogibacterium;g__Mogibacterium pumilum	-0.746196	0.0334877
d__Bacteria;p__Firmicutes;c__Clostridia;o__Oscillospirales;f__Ruminococcaceae;g__HUN007	d__Bacteria;p__Cyanobacteria;c__Cyanobacteriia;o__Cyanobacteriales;f__Microcystaceae;g__Microcystis	-0.746176	0.0334948
d__Bacteria;p__Firmicutes;c__Clostridia;o__Lachnospirales;f__Anaerotignaceae;g__Anaerotignum	d__Bacteria;p__Firmicutes;c__Desulfitobacteriia;o__Heliobacteriales;f__Heliobacteriaceae;g__Heliobacterium	-0.74597	0.0335709
d__Bacteria;p__Firmicutes;c__Desulfitobacteriia;o__Heliobacteriales;f__Heliobacteriaceae	d__Bacteria;p__Firmicutes;c__Clostridia;o__Lachnospirales;f__Anaerotignaceae	-0.745964	0.0335731
d__Bacteria;p__Bacteroidota;c__Bacteroidia;o__Bacteroidales;f__Muribaculaceae;g__Muribaculum	d__Bacteria;p__Firmicutes;c__Clostridia;o__Oscillospirales;f__Ruminococcaceae;g__Anaerotruncus	-0.7459	0.0335966
d__Bacteria;p__Firmicutes;c__Bacilli;o__Mycoplasmatales;f__Mycoplasmataceae;g__Spiroplasma;g__Spiroplasma sp001886495	d__Bacteria;p__Bacteroidota;c__Bacteroidia;o__Bacteroidales;f__Tannerellaceae;g__Parabacteroides;g__Parabacteroides chinchillae	-0.745808	0.0336305
d__Bacteria;p__Firmicutes;c__Clostridia;o__Lachnospirales;f__Lachnospiraceae;g__Dorea;g__Dorea sp900086625	d__Bacteria;p__Bacteroidota;c__Bacteroidia;o__Bacteroidales;f__Bacteroidaceae;g__Prevotella;g__Prevotella oryzae	-0.745742	0.0336548
d__Bacteria;p__Firmicutes;c__Desulfitobacteriia;o__Desulfitobacteriales;f__Desulfitobacteriaceae;g__Desulfitobacterium;g__Desulfitobacterium hafniense	d__Bacteria;p__Firmicutes;c__Bacilli;o__Staphylococcales;f__Staphylococcaceae;g__Staphylococcus;g__Staphylococcus pseudintermedius	-0.745725	0.0336612
d__Bacteria;p__Firmicutes;c__Clostridia;o__Lachnospirales;f__Lachnospiraceae;g__Blautia;g__Blautia obeum	d__Bacteria;p__Bacteroidota;c__Bacteroidia;o__Bacteroidales;f__Bacteroidaceae;g__Bacteroides;g__Bacteroides sp002161565	-0.745428	0.0337712
d__Bacteria;p__Bacteroidota;c__Bacteroidia;o__Bacteroidales;f__Muribaculaceae;g__Muribaculum;g__Muribaculum intestinale	d__Bacteria;p__Bacteroidota;c__Bacteroidia;o__Bacteroidales;f__Tannerellaceae;g__Parabacteroides;g__Parabacteroides distasonis	-0.745398	0.0337823
d__Bacteria;p__Actinobacteriota;c__Coriobacteriia;o__Coriobacteriales;f__Atopobiaceae;g__Olsenella;g__Olsenella sp002159535	d__Bacteria;p__Firmicutes;c__Clostridia;o__Oscillospirales;f__Oscillospiraceae;g__Intestinimonas;g__Intestinimonas butyriciproducens	-0.745298	0.0338194
d__Bacteria;p__Firmicutes;c__Clostridia;o__Lachnospirales;f__Lachnospiraceae;g__992a;g__992a sp001940245	d__Bacteria;p__Firmicutes;c__Bacilli;o__Lactobacillales;f__Enterococcaceae;g__Enterococcus;g__Enterococcus faecalis	-0.74529	0.0338224
d__Bacteria;p__Firmicutes;c__Bacilli;o__Lactobacillales;f__Lactobacillaceae;g__Lactobacillus;g__Lactobacillus reuteri	d__Bacteria;p__Firmicutes;c__Bacilli;o__Mycoplasmatales;f__Mycoplasmataceae;g__Spiroplasma;g__Spiroplasma culicicola	-0.745143	0.0338768
d__Bacteria;p__Firmicutes;c__Bacilli;o__Mycoplasmatales;f__Mycoplasmataceae;g__Spiroplasma;g__Spiroplasma citri	d__Bacteria;p__Bacteroidota;c__Bacteroidia;o__Bacteroidales;f__Tannerellaceae;g__Parabacteroides;g__Parabacteroides chinchillae	-0.744808	0.0340012
d__Bacteria;p__Firmicutes;c__Bacilli;o__Mycoplasmatales;f__Mycoplasmataceae;g__Mycoplasma;g__Mycoplasma yeatsii	d__Bacteria;p__Firmicutes;c__Clostridia;o__Oscillospirales;f__Ruminococcaceae;g__Angelakisella;g__Angelakisella massiliensis	-0.744538	0.0341016
d__Bacteria;p__Bacteroidota;c__Bacteroidia;o__Bacteroidales;f__Marinifilaceae;g__Butyricimonas;g__Butyricimonas sp900258545	d__Bacteria;p__Firmicutes;c__Clostridia;o__Peptostreptococcales;f__Anaerovoracaceae;g__Mogibacterium;g__Mogibacterium pumilum	-0.744522	0.0341075
d__Bacteria;p__Firmicutes;c__Clostridia;o__Oscillospirales;f__Ruminococcaceae;g__Ruminococcus	d__Bacteria;p__Firmicutes;c__Clostridia;o__Lachnospirales;f__Vallitaleaceae;g__Vallitalea	-0.744443	0.0341371
d__Bacteria;p__Firmicutes;c__Clostridia;o__Lachnospirales;f__Anaerotignaceae;g__Anaerotignum;g__Anaerotignum lactatifermentans	d__Bacteria;p__Firmicutes;c__Clostridia;o__Oscillospirales;f__Oscillospiraceae;g__Intestinimonas;g__Intestinimonas butyriciproducens	-0.744355	0.0341698
d__Bacteria;p__Firmicutes;c__Clostridia;o__Oscillospirales;f__Ruminococcaceae;g__Anaerotruncus;g__Anaerotruncus colihominis	d__Bacteria;p__Bacteroidota;c__Bacteroidia;o__Bacteroidales;f__Coprobacteraceae;g__Coprobacter;g__Coprobacter secundus	-0.744224	0.0342186
d__Bacteria;p__Firmicutes;c__Bacilli;o__Mycoplasmatales;f__Mycoplasmataceae;g__Spiroplasma;g__Spiroplasma litorale	d__Bacteria;p__Firmicutes;c__Bacilli;o__Bacillales;f__Bacillaceae;g__Bacillus;g__Bacillus sp002556365	-0.744095	0.0342668
d__Bacteria;p__Firmicutes;c__Clostridia;o__Lachnospirales;f__Lachnospiraceae;g__Faecalicatena;g__Faecalicatena sp000364245	d__Bacteria;p__Bacteroidota;c__Bacteroidia;o__Bacteroidales;f__Tannerellaceae;g__Parabacteroides;g__Parabacteroides timonensis	-0.743795	0.0343788
d__Bacteria;p__Bacteroidota;c__Bacteroidia;o__Bacteroidales;f__Bacteroidaceae;g__Bacteroides;g__Bacteroides salanitronis	d__Bacteria;p__Firmicutes;c__Clostridia;o__Lachnospirales;f__Lachnospiraceae;g__Faecalicatena;g__Faecalicatena sp900120155	-0.743685	0.0344201
d__Bacteria;p__Firmicutes;c__Clostridia;o__Oscillospirales;f__Oscillospiraceae;g__Lawsonibacter;g__Lawsonibacter sp000492175	d__Bacteria;p__Firmicutes;c__Clostridia;o__Peptostreptococcales;f__Anaerovoracaceae;g__Eubacterium;g__Eubacterium sulci	-0.743619	0.034445
d__Bacteria;p__Firmicutes;c__Clostridia;o__Lachnospirales;f__Cellulosilyticaceae;g__Niameybacter;g__Niameybacter massiliensis	d__Bacteria;p__Bacteroidota;c__Bacteroidia;o__Bacteroidales;f__Muribaculaceae;g__Muribaculum;g__Muribaculum intestinale	-0.743607	0.0344492
NOR	d__Bacteria;p__Bacteroidota;c__Bacteroidia;o__Bacteroidales;f__Tannerellaceae;g__Tannerella	-0.743467	0.034502
d__Bacteria;p__Firmicutes;c__Clostridia;o__Oscillospirales;f__Ruminococcaceae;g__Massilimaliae;g__Massilimaliae timonensis	d__Bacteria;p__Bacteroidota;c__Bacteroidia;o__Bacteroidales;f__Tannerellaceae;g__Parabacteroides;g__Parabacteroides sp900155425	-0.74307	0.0346511
d__Bacteria;p__Firmicutes;c__Bacilli;o__Bacillales;f__Bacillaceae;g__1NLA3E	d__Bacteria;p__Proteobacteria;c__Gammaproteobacteria;o__Burkholderiales;f__Burkholderiaceae;g__Turicimonas	-0.743031	0.0346657
d__Bacteria;p__Bacteroidota;c__Bacteroidia;o__Bacteroidales;f__Muribaculaceae;g__Muribaculum	d__Bacteria;p__Firmicutes;c__Clostridia;o__Lachnospirales;f__Cellulosilyticaceae;g__Niameybacter	-0.742976	0.0346862
d__Bacteria;p__Firmicutes;c__Bacilli;o__Lactobacillales;f__Lactobacillaceae;g__Lactobacillus;g__Lactobacillus animalis	d__Bacteria;p__Cyanobacteria;c__Cyanobacteriia;o__Phormidesmiales;f__Phormidesmiaceae;g__PCC-6406;g__PCC-6406 sp000332095	-0.74292	0.0347074
d__Bacteria;p__Firmicutes;c__Dehalobacteriia;o__Dehalobacteriales;f__Dehalobacteriaceae;g__Dehalobacterium	d__Bacteria;p__Actinobacteriota;c__Coriobacteriia;o__Coriobacteriales;f__Eggerthellaceae;g__Rubneribacter	-0.742521	0.0348578
d__Bacteria;p__Bacteroidota;c__Bacteroidia;o__Bacteroidales;f__Bacteroidaceae;g__Prevotella;g__Prevotella intermedia	d__Bacteria;p__Firmicutes;c__Bacilli;o__Mycoplasmatales;f__Mycoplasmataceae;g__Mycoplasma;g__Mycoplasma capricolum	-0.742488	0.0348701
d__Bacteria;p__Firmicutes;c__Clostridia;o__Oscillospirales;f__Ruminococcaceae;g__Angelakisella	d__Bacteria;p__Bacteroidota;c__Bacteroidia;o__Bacteroidales;f__Bacteroidaceae;g__Prevotella	-0.742459	0.0348813
d__Bacteria;p__Bacteroidota;c__Bacteroidia;o__Bacteroidales;f__Tannerellaceae;g__Parabacteroides;g__Parabacteroides chinchillae	d__Bacteria;p__Firmicutes;c__Clostridia;o__Lachnospirales;f__Lachnospiraceae;g__Lachnoclostridium;g__Lachnoclostridium phytofermentans	-0.742449	0.0348851
d__Bacteria;p__Actinobacteriota;c__Coriobacteriia;o__Coriobacteriales;f__Eggerthellaceae;g__Rubneribacter;g__Rubneribacter badeniensis	d__Bacteria;p__Firmicutes;c__Dehalobacteriia;o__Dehalobacteriales;f__Dehalobacteriaceae;g__Dehalobacterium;g__Dehalobacterium formicoaceticum	-0.742265	0.0349544
d__Bacteria;p__Firmicutes;c__Clostridia;o__Lachnospirales;f__Lachnospiraceae;g__Faecalicatena;g__Faecalicatena gnavus	d__Bacteria;p__Firmicutes;c__Desulfotomaculia;o__Desulfotomaculales;f__Desulfotomaculaceae;g__Desulfotomaculum;g__Desulfotomaculum ruminis	-0.742048	0.0350367
d__Bacteria;p__Firmicutes;c__Bacilli;o__Mycoplasmatales;f__Mycoplasmataceae;g__Spiroplasma;g__Spiroplasma melliferum	d__Bacteria;p__Bacteroidota;c__Bacteroidia;o__Bacteroidales;f__Tannerellaceae;g__Tannerella;g__Tannerella sp003033925	-0.741856	0.0351095
d__Bacteria;p__Proteobacteria;c__Gammaproteobacteria;o__Burkholderiales;f__Burkholderiaceae;g__Turicimonas;g__Turicimonas muris	d__Bacteria;p__Firmicutes;c__Bacilli;o__Bacillales;f__Bacillaceae;g__1NLA3E;g__1NLA3E sp000242895	-0.741824	0.0351215
d__Bacteria;p__Firmicutes;c__Clostridia;o__Lachnospirales;f__Lachnospiraceae;g__Blautia;g__Blautia hominis	d__Bacteria;p__Cyanobacteria;c__Cyanobacteriia;o__Cyanobacteriales;f__Nostocaceae;g__Fischerella;g__Fischerella sp000447295	-0.741796	0.035132
d__Bacteria;p__Firmicutes;c__Bacilli;o__Lactobacillales;f__Streptococcaceae;g__Streptococcus;g__Streptococcus parasanguinis	d__Bacteria;p__Proteobacteria;c__Alphaproteobacteria;o__Holosporales;f__Holosporaceae;g__Holospora;g__Holospora undulata	-0.741607	0.0352038
d__Bacteria;p__Firmicutes;c__Clostridia;o__Oscillospirales;f__Acutalibacteraceae;g__Clostridium;g__Clostridium leptum	d__Bacteria;p__Firmicutes;c__Bacilli;o__Erysipelotrichales;f__Erysipelatoclostridiaceae;g__Erysipelatoclostridium;g__Erysipelatoclostridium ramosum	-0.741494	0.0352466
d__Bacteria;p__Firmicutes;c__Desulfitobacteriia;o__Desulfitobacteriales;f__Desulfitobacteriaceae;g__Desulfosporosinus;g__Desulfosporosinus orientis	d__Bacteria;p__Firmicutes;c__Clostridia;o__Lachnospirales;f__Lachnospiraceae;g__Blautia;g__Blautia obeum	-0.741356	0.0352993
d__Bacteria;p__Bacteroidota;c__Bacteroidia;o__Bacteroidales;f__Bacteroidaceae;g__CAG-462;g__CAG-462 sp900291465	d__Bacteria;p__Firmicutes;c__Clostridia;o__Lachnospirales;f__Lachnospiraceae;g__Anaerostipes;g__Anaerostipes sp001940315	-0.741247	0.0353408
d__Bacteria;p__Firmicutes;c__Clostridia;o__Christensenellales;f__Christensenellaceae;g__Catabacter	d__Bacteria;p__Bacteroidota;c__Bacteroidia;o__Bacteroidales;f__Bacteroidaceae;g__Prevotella	-0.741221	0.0353508
d__Bacteria;p__Firmicutes;c__Clostridia;o__Oscillospirales;f__Ruminococcaceae;g__Anaerotruncus;g__Anaerotruncus rubiinfantis	d__Bacteria;p__Bacteroidota;c__Bacteroidia;o__Bacteroidales;f__Muribaculaceae;g__Muribaculum;g__Muribaculum intestinale	-0.741078	0.035405
d__Bacteria;p__Firmicutes;c__Clostridia;o__Lachnospirales;f__Lachnospiraceae;g__Lachnotalea;g__Lachnotalea glycerini	d__Bacteria;p__Proteobacteria;c__Gammaproteobacteria;o__Enterobacterales;f__Enterobacteriaceae;g__Escherichia;g__Escherichia flexneri	-0.74096	0.0354502
d__Bacteria;p__Firmicutes;c__Bacilli;o__Mycoplasmatales;f__Mycoplasmataceae;g__Spiroplasma;g__Spiroplasma poulsonii	d__Bacteria;p__Bacteroidota;c__Bacteroidia;o__Bacteroidales;f__Tannerellaceae;g__Tannerella;g__Tannerella sp003033925	-0.740926	0.0354631
d__Bacteria;p__Firmicutes;c__Desulfitobacteriia;o__Desulfitobacteriales;f__Desulfitobacteriaceae;g__Desulfosporosinus;g__Desulfosporosinus orientis	d__Bacteria;p__Firmicutes;c__Clostridia;o__Lachnospirales;f__Lachnospiraceae;g__Blautia;g__Blautia wexlerae	-0.740802	0.0355105
d__Bacteria;p__Firmicutes;c__Desulfitobacteriia;o__Heliobacteriales;f__Heliobacteriaceae;g__Heliobacterium;g__Heliobacterium modesticaldum	d__Bacteria;p__Firmicutes;c__Clostridia;o__Lachnospirales;f__Anaerotignaceae;g__Anaerotignum;g__Anaerotignum lactatifermentans	-0.740676	0.0355584
d__Bacteria;p__Bacteroidota;c__Bacteroidia;o__Bacteroidales;f__Tannerellaceae;g__Parabacteroides;g__Parabacteroides gordonii	d__Bacteria;p__Firmicutes;c__Clostridia;o__Lachnospirales;f__Lachnospiraceae;g__Blautia;g__Blautia coccoides	-0.740632	0.0355754
d__Bacteria;p__Firmicutes;c__Negativicutes;o__Acidaminococcales;f__Acidaminococcaceae;g__Acidaminococcus;g__Acidaminococcus intestini	d__Bacteria;p__Bacteroidota;c__Bacteroidia;o__Bacteroidales;f__Bacteroidaceae;g__Bacteroides;g__Bacteroides xylanisolvens	-0.740607	0.0355848
d__Bacteria;p__Cyanobacteria;c__Cyanobacteriia;o__Cyanobacteriales;f__Phormidiaceae;g__Planktothrix;g__Planktothrix tepida	d__Bacteria;p__Firmicutes;c__Bacilli;o__Izemoplasmatales;f__Izemoplasmataceae;g__Izemoplasma;g__Izemoplasma sp000755705	-0.740562	0.0356021
d__Bacteria;p__Firmicutes;c__Clostridia;o__Lachnospirales;f__Lachnospiraceae;g__Hungatella;g__Hungatella celerecrescens	d__Bacteria;p__Bacteroidota;c__Bacteroidia;o__Bacteroidales;f__Bacteroidaceae;g__Prevotella;g__Prevotella sp000688375	-0.740356	0.0356807
d__Bacteria;p__Firmicutes;c__Bacilli;o__Staphylococcales;f__Staphylococcaceae;g__Staphylococcus;g__Staphylococcus auricularis	d__Bacteria;p__Cyanobacteria;c__Cyanobacteriia;o__Cyanobacteriales;f__Nostocaceae;g__Fischerella;g__Fischerella thermalis	-0.740132	0.0357668
d__Bacteria;p__Bacteroidota;c__Bacteroidia;o__Bacteroidales;f__Muribaculaceae;g__Muribaculum;g__Muribaculum intestinale	d__Bacteria;p__Firmicutes;c__Bacilli;o__Erysipelotrichales;f__Erysipelatoclostridiaceae;g__Coprobacillus;g__Coprobacillus cateniformis	-0.740119	0.0357717
d__Bacteria;p__Actinobacteriota;c__Coriobacteriia;o__Coriobacteriales;f__Eggerthellaceae;g__Adlercreutzia;g__Adlercreutzia caecimuris	d__Bacteria;p__Firmicutes;c__Bacilli;o__Bacillales;f__Bacillaceae;g__1NLA3E;g__1NLA3E sp000242895	-0.740117	0.0357723
d__Bacteria;p__Bacteroidota;c__Bacteroidia;o__Bacteroidales;f__Coprobacteraceae;g__Coprobacter;g__Coprobacter fastidiosus	d__Bacteria;p__Firmicutes;c__Clostridia;o__Peptostreptococcales;f__Anaerovoracaceae;g__Emergencia;g__Emergencia timonensis	-0.740047	0.0357993
d__Bacteria;p__Bacteroidota;c__Bacteroidia;o__Bacteroidales;f__Bacteroidaceae;g__Bacteroides;g__Bacteroides salanitronis	d__Bacteria;p__Firmicutes;c__Clostridia;o__Lachnospirales;f__Lachnospiraceae;g__992a;g__992a sp001940245	-0.740044	0.0358002
d__Bacteria;p__Bacteroidota;c__Bacteroidia;o__Bacteroidales;f__Muribaculaceae;g__Muribaculum	d__Bacteria;p__Firmicutes;c__Bacilli;o__Erysipelotrichales;f__Erysipelatoclostridiaceae;g__Coprobacillus	-0.739906	0.0358534
d__Bacteria;p__Bacteroidota;c__Bacteroidia;o__Bacteroidales;f__Bacteroidaceae;g__Bacteroides;g__Bacteroides dorei	d__Bacteria;p__Firmicutes;c__Bacilli;o__Mycoplasmatales;f__Mycoplasmataceae;g__Spiroplasma;g__Spiroplasma mirum	-0.739904	0.0358543
d__Bacteria;p__Firmicutes;c__Clostridia;o__Lachnospirales;f__Lachnospiraceae;g__992a	d__Bacteria;p__Bacteroidota;c__Bacteroidia;o__Bacteroidales;f__Bacteroidaceae;g__CAG-462	-0.739894	0.0358581
d__Bacteria;p__Firmicutes;c__Desulfotomaculia;o__Desulfotomaculales;f__Desulfotomaculaceae;g__Desulfotomaculum;g__Desulfotomaculum ruminis	d__Bacteria;p__Firmicutes;c__Clostridia;o__Lachnospirales;f__Lachnospiraceae;g__Hungatella;g__Hungatella celerecrescens	-0.73987	0.0358671
d__Bacteria;p__Bacteroidota;c__Bacteroidia;o__Bacteroidales;f__Bacteroidaceae;g__Prevotella;g__Prevotella fusca	d__Bacteria;p__Firmicutes;c__Clostridia;o__Lachnospirales;f__Lachnospiraceae;g__Hungatella;g__Hungatella celerecrescens	-0.739826	0.035884
d__Bacteria;p__Firmicutes;c__Desulfotomaculia;o__Desulfotomaculales;f__Desulfotomaculaceae;g__Desulfotomaculum;g__Desulfotomaculum nigrificans	d__Bacteria;p__Firmicutes;c__Clostridia;o__Lachnospirales;f__Lachnospiraceae;g__Butyrivibrio;g__Butyrivibrio proteoclasticus	-0.739645	0.0359536
d__Bacteria;p__Bacteroidota;c__Bacteroidia;o__Bacteroidales;f__Bacteroidaceae;g__CAG-462;g__CAG-462 sp900291465	d__Bacteria;p__Firmicutes;c__Clostridia;o__Lachnospirales;f__Lachnospiraceae;g__992a;g__992a sp001940245	-0.739582	0.0359779
d__Bacteria;p__Firmicutes;c__Clostridia;o__Lachnospirales;f__Lachnospiraceae;g__Clostridium;g__Clostridium sp000155435	d__Bacteria;p__Firmicutes;c__Desulfotomaculia;o__Desulfotomaculales;f__Desulfotomaculaceae;g__Desulfotomaculum;g__Desulfotomaculum gibsoniae	-0.73949	0.0360132
d__Bacteria;p__Firmicutes;c__Desulfotomaculia;o__Desulfotomaculales;f__Desulfotomaculaceae;g__Desulfotomaculum;g__Desulfotomaculum nigrificans	d__Bacteria;p__Bacteroidota;c__Bacteroidia;o__Bacteroidales;f__Rikenellaceae;g__Alistipes;g__Alistipes onderdonkii	-0.739474	0.0360193
d__Bacteria;p__Firmicutes;c__Clostridia;o__Lachnospirales;f__Lachnospiraceae;g__Faecalicatena;g__Faecalicatena gnavus	d__Bacteria;p__Firmicutes;c__Desulfotomaculia;o__Desulfotomaculales;f__Desulfotomaculaceae;g__Desulfotomaculum;g__Desulfotomaculum nigrificans	-0.739451	0.0360285
d__Bacteria;p__Firmicutes;c__Bacilli;o__Lactobacillales;f__Lactobacillaceae;g__Lactobacillus;g__Lactobacillus reuteri	d__Bacteria;p__Firmicutes;c__Clostridia;o__Lachnospirales;f__Lachnospiraceae;g__Coprococcus;g__Coprococcus eutactus	-0.739423	0.0360391
d__Bacteria;p__Firmicutes;c__Clostridia;o__Saccharofermentanales;f__Fastidiosipilaceae;g__Fastidiosipila;g__Fastidiosipila sanguinis	d__Bacteria;p__Firmicutes;c__Clostridia;o__Lachnospirales;f__Lachnospiraceae;g__Faecalicatena;g__Faecalicatena contorta	-0.739199	0.0361253
d__Bacteria;p__Firmicutes;c__Bacilli;o__Mycoplasmatales;f__Mycoplasmataceae;g__Spiroplasma;g__Spiroplasma eriocheiris	d__Bacteria;p__Bacteroidota;c__Bacteroidia;o__Bacteroidales;f__Tannerellaceae;g__Tannerella;g__Tannerella sp003033925	-0.738851	0.03626
d__Bacteria;p__Actinobacteriota;c__Coriobacteriia;o__Coriobacteriales;f__Eggerthellaceae;g__Adlercreutzia	d__Bacteria;p__Firmicutes;c__Clostridia;o__Oscillospirales;f__Butyricicoccaceae;g__Agathobaculum	-0.738685	0.0363239
d__Bacteria;p__Verrucomicrobiota;c__Verrucomicrobiae;o__Verrucomicrobiales;f__Akkermansiaceae;g__Akkermansia;g__Akkermansia muciniphila	d__Bacteria;p__Firmicutes;c__Clostridia;o__Lachnospirales;f__Lachnospiraceae;g__Pseudobutyrivibrio;g__Pseudobutyrivibrio ruminis	-0.738661	0.0363334
d__Bacteria;p__Cyanobacteria;c__Cyanobacteriia;o__Cyanobacteriales;f__Microcystaceae	d__Bacteria;p__Firmicutes;c__Clostridia;o__Oscillospirales;f__Ruminococcaceae	-0.738631	0.0363448
d__Bacteria;p__Firmicutes;c__Clostridia;o__Lachnospirales;f__Lachnospiraceae;g__Anaerocolumna;g__Anaerocolumna sp000702945	d__Bacteria;p__Bacteroidota;c__Bacteroidia;o__Bacteroidales;f__Bacteroidaceae;g__Prevotellamassilia;g__Prevotellamassilia timonensis	-0.738485	0.0364014
d__Bacteria;p__Firmicutes;c__Clostridia;o__Lachnospirales;f__Lachnospiraceae;g__Pseudobutyrivibrio	d__Bacteria;p__Verrucomicrobiota;c__Verrucomicrobiae;o__Verrucomicrobiales;f__Akkermansiaceae;g__Akkermansia	-0.738374	0.0364445
d__Bacteria;p__Bacteroidota;c__Bacteroidia;o__Bacteroidales;f__Muribaculaceae;g__Muribaculum;g__Muribaculum intestinale	d__Bacteria;p__Firmicutes;c__Clostridia;o__Lachnospirales;f__Lachnospiraceae;g__Blautia;g__Blautia coccoides	-0.738253	0.0364914
d__Bacteria;p__Firmicutes;c__Clostridia;o__Lachnospirales;f__Anaerotignaceae;g__Anaerotignum;g__Anaerotignum lactatifermentans	d__Bacteria;p__Firmicutes;c__Clostridia;o__Lachnospirales;f__Lachnospiraceae;g__Tyzzerella;g__Tyzzerella sp000209385	-0.738203	0.0365108
d__Bacteria;p__Firmicutes;c__Clostridia;o__Lachnospirales;f__Lachnospiraceae;g__Blautia;g__Blautia hominis	d__Bacteria;p__Bacteroidota;c__Bacteroidia;o__Bacteroidales;f__Bacteroidaceae;g__Bacteroides;g__Bacteroides salanitronis	-0.737894	0.0366308
d__Bacteria;p__Bacteroidota;c__Bacteroidia;o__Bacteroidales;f__Bacteroidaceae;g__Prevotella;g__Prevotella intermedia	d__Bacteria;p__Firmicutes;c__Bacilli;o__Mycoplasmatales;f__Mycoplasmataceae;g__Spiroplasma;g__Spiroplasma mirum	-0.737635	0.0367318
d__Bacteria;p__Bacteroidota;c__Bacteroidia;o__Bacteroidales;f__Bacteroidaceae;g__Bacteroides;g__Bacteroides sp002161565	d__Bacteria;p__Firmicutes;c__Clostridia;o__Lachnospirales;f__Lachnospiraceae;g__Anaerostipes;g__Anaerostipes hadrus	-0.737591	0.036749
d__Bacteria;p__Firmicutes;c__Bacilli;o__Erysipelotrichales;f__Erysipelotrichaceae;g__Absiella	d__Bacteria;p__Bacteroidota;c__Bacteroidia;o__Bacteroidales;f__Tannerellaceae;g__Tannerella	-0.73754	0.0367689
d__Bacteria;p__Actinobacteriota;c__Coriobacteriia;o__Coriobacteriales;f__Atopobiaceae;g__Olsenella;g__Olsenella sp002159735	d__Bacteria;p__Firmicutes;c__Clostridia;o__Lachnospirales;f__Lachnospiraceae;g__Tyzzerella;g__Tyzzerella sp000209385	-0.737301	0.0368622
d__Bacteria;p__Bacteroidota;c__Bacteroidia;o__Bacteroidales;f__Tannerellaceae;g__Parabacteroides;g__Parabacteroides chinchillae	d__Bacteria;p__Firmicutes;c__Bacilli;o__Mycoplasmatales;f__Mycoplasmataceae;g__Spiroplasma;g__Spiroplasma syrphidicola	-0.737001	0.0369795
d__Bacteria;p__Firmicutes;c__Clostridia;o__Lachnospirales;f__Anaerotignaceae;g__Anaerotignum;g__Anaerotignum propionicum	d__Bacteria;p__Firmicutes;c__Bacilli;o__Lactobacillales;f__Streptococcaceae;g__Streptococcus;g__Streptococcus parasanguinis	-0.736924	0.0370096
d__Bacteria;p__Firmicutes;c__Clostridia;o__Lachnospirales;f__Anaerotignaceae;g__Anaerotignum;g__Anaerotignum propionicum	d__Bacteria;p__Firmicutes;c__Desulfitobacteriia;o__Heliobacteriales;f__Heliobacteriaceae;g__Heliobacterium;g__Heliobacterium modesticaldum	-0.736564	0.0371505
d__Bacteria;p__Bacteroidota;c__Bacteroidia;o__Bacteroidales;f__Tannerellaceae;g__Parabacteroides;g__Parabacteroides timonensis	d__Bacteria;p__Firmicutes;c__Clostridia;o__Lachnospirales;f__Lachnospiraceae;g__Faecalicatena;g__Faecalicatena sp000403295	-0.736528	0.0371647
d__Bacteria;p__Bacteroidota;c__Bacteroidia;o__Bacteroidales;f__Bacteroidaceae;g__Bacteroides;g__Bacteroides coprophilus	d__Bacteria;p__Bacteroidota;c__Bacteroidia;o__Bacteroidales;f__Muribaculaceae;g__Muribaculum;g__Muribaculum intestinale	-0.736485	0.0371815
d__Bacteria;p__Firmicutes;c__Bacilli;o__Erysipelotrichales;f__Erysipelotrichaceae;g__Absiella;g__Absiella sp000163515	d__Bacteria;p__Bacteroidota;c__Bacteroidia;o__Bacteroidales;f__Bacteroidaceae;g__Prevotella;g__Prevotella denticola	-0.736481	0.0371833
d__Bacteria;p__Firmicutes;c__Negativicutes;o__Acidaminococcales;f__Acidaminococcaceae;g__Acidaminococcus;g__Acidaminococcus intestini	d__Bacteria;p__Firmicutes;c__Clostridia;o__Lachnospirales;f__Lachnospiraceae;g__Dorea;g__Dorea sp000403475	-0.736382	0.037222
d__Bacteria;p__Bacteroidota;c__Bacteroidia;o__Bacteroidales;f__Muribaculaceae	d__Bacteria;p__Firmicutes;c__Clostridia;o__Lachnospirales;f__Cellulosilyticaceae	-0.736285	0.0372602
d__Bacteria;p__Bacteroidota;c__Bacteroidia;o__Bacteroidales;f__Bacteroidaceae;g__Bacteroides;g__Bacteroides heparinolyticus	d__Bacteria;p__Actinobacteriota;c__Coriobacteriia;o__Coriobacteriales;f__Eggerthellaceae;g__Adlercreutzia;g__Adlercreutzia equolifaciens	-0.736178	0.0373023
d__Bacteria;p__Firmicutes;c__Clostridia;o__Lachnospirales;f__Lachnospiraceae;g__Hungatella	d__Bacteria;p__Bacteroidota;c__Bacteroidia;o__Bacteroidales;f__Muribaculaceae;g__Muribaculum	-0.736112	0.0373284
d__Bacteria;p__Bacteroidota;c__Bacteroidia;o__Bacteroidales;f__Tannerellaceae;g__Parabacteroides;g__Parabacteroides timonensis	d__Bacteria;p__Firmicutes;c__Clostridia;o__Lachnospirales;f__Lachnospiraceae;g__Dorea;g__Dorea longicatena	-0.736061	0.0373485
d__Bacteria;p__Bacteroidota;c__Bacteroidia;o__Bacteroidales;f__Bacteroidaceae;g__Alloprevotella;g__Alloprevotella rava	d__Bacteria;p__Bacteroidota;c__Bacteroidia;o__Bacteroidales;f__Muribaculaceae;g__Muribaculum;g__Muribaculum intestinale	-0.736022	0.0373635
d__Bacteria;p__Firmicutes;c__Desulfitobacteriia;o__Desulfitobacteriales;f__Syntrophobotulaceae;g__Syntrophobotulus;g__Syntrophobotulus glycolicus	d__Bacteria;p__Firmicutes;c__Clostridia;o__Lachnospirales;f__Lachnospiraceae;g__Blautia;g__Blautia hansenii	-0.735723	0.0374815
d__Bacteria;p__Bacteroidota;c__Bacteroidia;o__Bacteroidales;f__Muribaculaceae;g__Muribaculum	d__Bacteria;p__Bacteroidota;c__Bacteroidia;o__Bacteroidales;f__Bacteroidaceae;g__Alloprevotella	-0.73566	0.0375065
d__Bacteria;p__Firmicutes;c__Clostridia;o__Lachnospirales;f__Lachnospiraceae;g__Blautia;g__Blautia hominis	d__Bacteria;p__Firmicutes;c__Desulfotomaculia;o__Desulfotomaculales;f__Desulfotomaculaceae;g__Desulfotomaculum;g__Desulfotomaculum nigrificans	-0.735601	0.0375298
d__Bacteria;p__Firmicutes;c__Clostridia;o__Oscillospirales;f__Ruminococcaceae;g__Ruminococcus;g__Ruminococcus sp000686125	d__Bacteria;p__Firmicutes;c__Clostridia;o__Oscillospirales;f__Ruminococcaceae;g__Soleaferrea;g__Soleaferrea massiliensis	-0.73545	0.0375892
d__Bacteria;p__Firmicutes;c__Bacilli;o__Staphylococcales;f__Staphylococcaceae;g__Staphylococcus;g__Staphylococcus auricularis	d__Bacteria;p__Cyanobacteria;c__Cyanobacteriia;o__Cyanobacteriales;f__Chroococcidiopsidaceae;g__Chroogloeocystis;g__Chroogloeocystis sp002964865	-0.73544	0.0375933
d__Bacteria;p__Firmicutes;c__Desulfitobacteriia;o__Heliobacteriales;f__Heliobacteriaceae;g__Heliobacterium	d__Bacteria;p__Firmicutes;c__Bacilli;o__Erysipelotrichales;f__Erysipelotrichaceae;g__Solobacterium	-0.73539	0.037613
d__Bacteria;p__Bacteroidota;c__Bacteroidia;o__Bacteroidales;f__Bacteroidaceae;g__Bacteroides;g__Bacteroides sp002161565	d__Bacteria;p__Firmicutes;c__Clostridia;o__Lachnospirales;f__Lachnospiraceae;g__Butyrivibrio;g__Butyrivibrio proteoclasticus	-0.735384	0.0376154
d__Bacteria;p__Firmicutes;c__Desulfitobacteriia;o__Desulfitobacteriales;f__Desulfitobacteriaceae;g__Desulfosporosinus;g__Desulfosporosinus meridiei	d__Bacteria;p__Firmicutes;c__Clostridia;o__Lachnospirales;f__Lachnospiraceae;g__Blautia;g__Blautia obeum	-0.735093	0.0377305
d__Bacteria;p__Firmicutes;c__Bacilli;o__Lactobacillales;f__Lactobacillaceae;g__Lactobacillus	d__Bacteria;p__Cyanobacteria;c__Cyanobacteriia;o__Phormidesmiales;f__Phormidesmiaceae;g__PCC-6406	-0.735045	0.0377495
d__Bacteria;p__Actinobacteriota;c__Coriobacteriia;o__Coriobacteriales;f__Atopobiaceae;g__Olsenella;g__Olsenella umbonata	d__Bacteria;p__Firmicutes;c__Clostridia;o__Lachnospirales;f__Lachnospiraceae;g__Tyzzerella;g__Tyzzerella sp000209385	-0.734881	0.0378147
d__Bacteria;p__Bacteroidota;c__Bacteroidia;o__Bacteroidales;f__Coprobacteraceae;g__Coprobacter;g__Coprobacter fastidiosus	d__Bacteria;p__Firmicutes;c__Bacilli;o__Mycoplasmatales;f__Mycoplasmataceae;g__Mycoplasma;g__Mycoplasma capricolum	-0.734728	0.0378755
d__Bacteria;p__Bacteroidota;c__Bacteroidia;o__Bacteroidales;f__Bacteroidaceae;g__Prevotella;g__Prevotella sp002933775	d__Bacteria;p__Firmicutes;c__Clostridia;o__Lachnospirales;f__Lachnospiraceae;g__Blautia;g__Blautia hansenii	-0.734442	0.0379892
d__Bacteria;p__Firmicutes;c__Negativicutes;o__Acidaminococcales;f__Acidaminococcaceae;g__Acidaminococcus;g__Acidaminococcus intestini	d__Bacteria;p__Firmicutes;c__Clostridia;o__Lachnospirales;f__Lachnospiraceae;g__Eubacterium;g__Eubacterium hallii	-0.733971	0.0381765
d__Bacteria;p__Firmicutes;c__Clostridia;o__Lachnospirales;f__Lachnospiraceae;g__Dorea;g__Dorea sp000403475	d__Bacteria;p__Firmicutes;c__Bacilli;o__Lactobacillales;f__Enterococcaceae;g__Enterococcus;g__Enterococcus faecalis	-0.733932	0.0381922
d__Bacteria;p__Firmicutes;c__Clostridia;o__Lachnospirales;f__Lachnospiraceae;g__Lachnoclostridium;g__Lachnoclostridium sp900078195	d__Bacteria;p__Bacteroidota;c__Bacteroidia;o__Bacteroidales;f__Tannerellaceae;g__Parabacteroides;g__Parabacteroides sp900155425	-0.733872	0.0382162
d__Bacteria;p__Firmicutes;c__Clostridia;o__Peptostreptococcales;f__Natronincolaceae;g__Clostridium;g__Clostridium aceticum	d__Bacteria;p__Firmicutes;c__Clostridia;o__Peptostreptococcales;f__Anaerovoracaceae;g__Mogibacterium;g__Mogibacterium pumilum	-0.733736	0.0382704
d__Bacteria;p__Bacteroidota;c__Bacteroidia;o__Bacteroidales;f__Bacteroidaceae;g__Prevotella;g__Prevotella sp000688375	d__Bacteria;p__Firmicutes;c__Clostridia;o__Lachnospirales;f__Lachnospiraceae;g__Blautia;g__Blautia hansenii	-0.733314	0.0384395
d__Bacteria;p__Bacteroidota;c__Bacteroidia;o__Bacteroidales;f__Bacteroidaceae;g__Bacteroides;g__Bacteroides massiliensis	d__Bacteria;p__Firmicutes;c__Desulfotomaculia;o__Desulfotomaculales;f__Desulfotomaculaceae;g__Desulfotomaculum;g__Desulfotomaculum nigrificans	-0.732712	0.0386808
d__Bacteria;p__Firmicutes;c__Clostridia;o__Lachnospirales;f__Lachnospiraceae;g__Blautia;g__Blautia sp900120295	d__Bacteria;p__Bacteroidota;c__Bacteroidia;o__Bacteroidales;f__Bacteroidaceae;g__Prevotella;g__Prevotella oryzae	-0.732663	0.0387005
d__Bacteria;p__Bacteroidota;c__Bacteroidia;o__Bacteroidales;f__Bacteroidaceae;g__Prevotella;g__Prevotella sp002933775	d__Bacteria;p__Firmicutes;c__Clostridia;o__Oscillospirales;f__Oscillospiraceae;g__Marseille-P3106;g__Marseille-P3106 sp900169975	-0.732609	0.0387225
d__Bacteria;p__Firmicutes;c__Bacilli;o__Lactobacillales;f__Lactobacillaceae	d__Bacteria;p__Firmicutes;c__Bacilli;o__Staphylococcales;f__Staphylococcaceae	-0.732591	0.0387297
d__Bacteria;p__Firmicutes;c__Bacilli;o__Lactobacillales;f__Lactobacillaceae;g__Lactobacillus;g__Lactobacillus johnsonii	d__Bacteria;p__Firmicutes;c__Clostridia;o__Lachnospirales;f__Lachnospiraceae;g__Pseudobutyrivibrio;g__Pseudobutyrivibrio ruminis	-0.732577	0.0387352
d__Bacteria;p__Firmicutes;c__Bacilli;o__Lactobacillales;f__Enterococcaceae;g__Enterococcus;g__Enterococcus faecalis	d__Bacteria;p__Deferribacterota;c__Deferribacteres;o__Deferribacterales;f__Mucispirillaceae;g__Mucispirillum;g__Mucispirillum schaedleri	-0.732506	0.0387641
d__Bacteria;p__Firmicutes;c__Clostridia;o__Lachnospirales;f__Lachnospiraceae;g__Robinsoniella	d__Bacteria;p__Bacteroidota;c__Bacteroidia;o__Bacteroidales;f__Dysgonomonadaceae;g__Dysgonomonas	-0.732099	0.0389279
d__Bacteria;p__Firmicutes;c__TC1;o__TC1;f__TC1;g__TC1;g__TC1 sp001584725	d__Bacteria;p__Firmicutes;c__Clostridia;o__Lachnospirales;f__Lachnospiraceae;g__Clostridium;g__Clostridium sp001517625	-0.732011	0.0389636
d__Bacteria;p__Firmicutes;c__Clostridia;o__Oscillospirales;f__Acutalibacteraceae;g__Clostridium;g__Clostridium minihomine	d__Bacteria;p__Bacteroidota;c__Bacteroidia;o__Bacteroidales;f__Bacteroidaceae;g__Prevotella;g__Prevotella sp000688375	-0.731887	0.0390138
d__Bacteria;p__Actinobacteriota;c__Coriobacteriia;o__Coriobacteriales;f__Atopobiaceae;g__Olsenella;g__Olsenella provencensis	d__Bacteria;p__Firmicutes;c__Clostridia;o__Lachnospirales;f__Lachnospiraceae;g__Tyzzerella;g__Tyzzerella sp000209385	-0.731638	0.0391143
d__Bacteria;p__Firmicutes;c__Clostridia;o__Lachnospirales;f__Lachnospiraceae;g__Tyzzerella;g__Tyzzerella sp000209385	d__Bacteria;p__Cyanobacteria;c__Cyanobacteriia;o__Cyanobacteriales;f__Chroococcidiopsidaceae;g__Chroogloeocystis;g__Chroogloeocystis sp002964865	-0.73155	0.0391502
d__Bacteria;p__Firmicutes;c__Clostridia;o__Lachnospirales;f__Lachnospiraceae;g__COE1	d__Bacteria;p__Bacteroidota;c__Bacteroidia;o__Bacteroidales;f__Tannerellaceae;g__Tannerella	-0.731317	0.0392446
d__Bacteria;p__Firmicutes;c__Clostridia;o__Lachnospirales;f__Lachnospiraceae;g__Anaerostipes;g__Anaerostipes sp001940315	d__Bacteria;p__Bacteroidota;c__Bacteroidia;o__Bacteroidales;f__Bacteroidaceae;g__Bacteroides;g__Bacteroides sp002161565	-0.731312	0.0392467
d__Bacteria;p__Firmicutes;c__Bacilli;o__Mycoplasmatales;f__Mycoplasmataceae;g__Spiroplasma;g__Spiroplasma kunkelii	d__Bacteria;p__Bacteroidota;c__Bacteroidia;o__Bacteroidales;f__Tannerellaceae;g__Parabacteroides;g__Parabacteroides chinchillae	-0.731236	0.0392776
d__Bacteria;p__Bacteroidota;c__Bacteroidia;o__Bacteroidales;f__Tannerellaceae;g__Parabacteroides;g__Parabacteroides timonensis	d__Bacteria;p__Firmicutes;c__Clostridia;o__Lachnospirales;f__Lachnospiraceae;g__Hungatella;g__Hungatella sp000526575	-0.731234	0.0392783
d__Bacteria;p__Bacteroidota;c__Bacteroidia;o__Bacteroidales;f__Bacteroidaceae;g__Bacteroides;g__Bacteroides salanitronis	d__Bacteria;p__Firmicutes;c__Bacilli;o__Erysipelotrichales;f__Erysipelotrichaceae;g__Absiella;g__Absiella innocuum	-0.731224	0.0392824
d__Bacteria;p__Firmicutes;c__Clostridia;o__Lachnospirales;f__Lachnospiraceae;g__Lachnoclostridium;g__Lachnoclostridium edouardi	d__Bacteria;p__Bacteroidota;c__Bacteroidia;o__Bacteroidales;f__Bacteroidaceae;g__Prevotella;g__Prevotella sp000688375	-0.731132	0.0393195
d__Bacteria;p__Bacteroidota;c__Bacteroidia;o__Bacteroidales;f__Bacteroidaceae;g__Bacteroides;g__Bacteroides salanitronis	d__Bacteria;p__Firmicutes;c__Clostridia;o__Oscillospirales;f__Ruminococcaceae;g__Anaerotruncus;g__Anaerotruncus sp900199635	-0.73106	0.0393488
d__Bacteria;p__Bacteroidota;c__Bacteroidia;o__Bacteroidales;f__Bacteroidaceae;g__Bacteroides;g__Bacteroides fragilis	d__Bacteria;p__Firmicutes;c__Clostridia;o__Peptostreptococcales;f__Anaerovoracaceae;g__Mogibacterium;g__Mogibacterium timidum	-0.731051	0.0393526
d__Bacteria;p__Firmicutes;c__Clostridia;o__Lachnospirales;f__Lachnospiraceae;g__Kineothrix;g__Kineothrix alysoides	d__Bacteria;p__Bacteroidota;c__Bacteroidia;o__Bacteroidales;f__Muribaculaceae;g__Muribaculum;g__Muribaculum intestinale	-0.73089	0.039418
d__Bacteria;p__Bacteroidota;c__Bacteroidia;o__Bacteroidales;f__Bacteroidaceae;g__Prevotella;g__Prevotella fusca	d__Bacteria;p__Firmicutes;c__Clostridia;o__Oscillospirales;f__Ruminococcaceae;g__Massilimaliae;g__Massilimaliae timonensis	-0.730864	0.0394284
d__Bacteria;p__Firmicutes;c__Desulfotomaculia;o__Desulfotomaculales;f__Desulfotomaculaceae;g__Desulfotomaculum;g__Desulfotomaculum ferrireducens	d__Bacteria;p__Firmicutes;c__Clostridia;o__Lachnospirales;f__Lachnospiraceae;g__Anaerocolumna;g__Anaerocolumna sp000702945	-0.730834	0.0394408
d__Bacteria;p__Bacteroidota;c__Bacteroidia;o__Bacteroidales;f__Bacteroidaceae;g__Prevotella;g__Prevotella fusca	d__Bacteria;p__Firmicutes;c__Clostridia;o__Peptostreptococcales;f__Anaerovoracaceae;g__Mogibacterium;g__Mogibacterium timidum	-0.730734	0.0394813
d__Bacteria;p__Bacteroidota;c__Bacteroidia;o__Bacteroidales;f__Bacteroidaceae;g__Prevotella;g__Prevotella sp900290275	d__Bacteria;p__Firmicutes;c__Bacilli;o__Erysipelotrichales;f__Erysipelotrichaceae;g__Absiella;g__Absiella innocuum	-0.73062	0.0395281
d__Bacteria;p__Firmicutes;c__Clostridia;o__Oscillospirales;f__Oscillospiraceae;g__Flavonifractor;g__Flavonifractor sp900199495	d__Bacteria;p__Bacteroidota;c__Bacteroidia;o__Bacteroidales;f__Bacteroidaceae;g__Prevotella;g__Prevotella sp900290275	-0.730571	0.039548
d__Bacteria;p__Actinobacteriota;c__Actinobacteria;o__Actinomycetales;f__Bifidobacteriaceae;g__Bifidobacterium;g__Bifidobacterium pseudolongum	d__Bacteria;p__Firmicutes;c__Clostridia;o__Peptostreptococcales;f__Anaerovoracaceae;g__Mogibacterium;g__Mogibacterium timidum	-0.730552	0.0395556
d__Bacteria;p__Firmicutes;c__Clostridia;o__Lachnospirales;f__Lachnospiraceae;g__Hungatella;g__Hungatella sphenoides	d__Bacteria;p__Bacteroidota;c__Bacteroidia;o__Bacteroidales;f__Muribaculaceae;g__Muribaculum;g__Muribaculum intestinale	-0.730512	0.0395718
d__Bacteria;p__Bacteroidota;c__Bacteroidia;o__Bacteroidales;f__Tannerellaceae;g__Parabacteroides;g__Parabacteroides goldsteinii	d__Bacteria;p__Firmicutes;c__Bacilli;o__Bacillales;f__Bacillaceae;g__1NLA3E;g__1NLA3E sp000242895	-0.730374	0.0396284
d__Bacteria;p__Firmicutes;c__Clostridia;o__Lachnospirales;f__Lachnospiraceae;g__Sellimonas	d__Bacteria;p__Cyanobacteria;c__Cyanobacteriia;o__Cyanobacteriales;f__Nostocaceae;g__Nodularia	-0.730107	0.0397372
d__Bacteria;p__Firmicutes;c__Clostridia;o__Oscillospirales;f__Oscillospiraceae;g__Oscillibacter;g__Oscillibacter ruminantium	d__Bacteria;p__Actinobacteriota;c__Coriobacteriia;o__Coriobacteriales;f__Eggerthellaceae;g__Eggerthella;g__Eggerthella timonensis	-0.730059	0.0397571
d__Bacteria;p__Firmicutes;c__Desulfitobacteriia;o__Heliobacteriales;f__Heliobacteriaceae;g__Heliobacterium;g__Heliobacterium modesticaldum	d__Bacteria;p__Firmicutes;c__Clostridia;o__Clostridiales;f__Clostridiaceae;g__Clostridium;g__Clostridium botulinum	-0.729913	0.0398167
d__Bacteria;p__Bacteroidota;c__Bacteroidia;o__Bacteroidales;f__Tannerellaceae;g__Parabacteroides;g__Parabacteroides sp900155425	d__Bacteria;p__Firmicutes;c__Clostridia;o__Lachnospirales;f__Lachnospiraceae;g__Anaerostipes;g__Anaerostipes hadrus	-0.729849	0.0398428
d__Bacteria;p__Bacteroidota;c__Bacteroidia;o__Bacteroidales;f__Bacteroidaceae;g__Prevotella;g__Prevotella sp900290275	d__Bacteria;p__Firmicutes;c__Clostridia;o__Oscillospirales;f__Ruminococcaceae;g__Ruminiclostridium;g__Ruminiclostridium siraeum	-0.729723	0.0398946
d__Bacteria;p__Firmicutes;c__Clostridia;o__Oscillospirales;f__Oscillospiraceae;g__Oscillibacter;g__Oscillibacter sp000403435	d__Bacteria;p__Proteobacteria;c__Alphaproteobacteria;o__Holosporales;f__Holosporaceae;g__Holospora;g__Holospora obtusa	-0.729345	0.0400495
d__Bacteria;p__Firmicutes;c__Clostridia;o__Oscillospirales;f__Ruminococcaceae;g__Anaerotruncus;g__Anaerotruncus sp900199635	d__Bacteria;p__Firmicutes;c__Desulfotomaculia;o__Desulfotomaculales;f__Desulfotomaculaceae;g__Desulfotomaculum;g__Desulfotomaculum ruminis	-0.729227	0.0400981
d__Bacteria;p__Firmicutes;c__Clostridia;o__Oscillospirales;f__Ruminococcaceae;g__Ruthenibacterium;g__Ruthenibacterium lactatiformans	d__Bacteria;p__Firmicutes;c__Clostridia;o__Lachnospirales;f__Lachnospiraceae;g__Eubacterium;g__Eubacterium sp000687975	-0.729176	0.0401189
d__Bacteria;p__Firmicutes;c__Bacilli;o__Bacillales;f__Bacillaceae;g__Bacillus;g__Bacillus sp002556365	d__Bacteria;p__Proteobacteria;c__Gammaproteobacteria;o__Burkholderiales;f__Burkholderiaceae;g__Turicimonas;g__Turicimonas muris	-0.729107	0.0401472
d__Bacteria;p__Firmicutes;c__Desulfitobacteriia;o__Desulfitobacteriales;f__Desulfitobacteriaceae;g__Desulfosporosinus;g__Desulfosporosinus acidiphilus	d__Bacteria;p__Firmicutes;c__Clostridia;o__Lachnospirales;f__Lachnospiraceae;g__Blautia;g__Blautia hominis	-0.729049	0.0401711
d__Bacteria;p__Firmicutes;c__Clostridia;o__Lachnospirales;f__Lachnospiraceae;g__Robinsoniella	d__Bacteria;p__Cyanobacteria;c__Cyanobacteriia;o__Cyanobacteriales;f__Microcystaceae;g__Microcystis	-0.728946	0.0402139
d__Bacteria;p__Firmicutes;c__Bacilli;o__Erysipelotrichales;f__Erysipelotrichaceae;g__Absiella;g__Absiella sp000163515	d__Bacteria;p__Bacteroidota;c__Bacteroidia;o__Bacteroidales;f__Bacteroidaceae;g__Prevotella;g__Prevotella sp000688375	-0.72894	0.040216
d__Bacteria;p__Firmicutes;c__Desulfitobacteriia;o__Desulfitobacteriales;f__Desulfitobacteriaceae;g__Desulfosporosinus;g__Desulfosporosinus meridiei	d__Bacteria;p__Firmicutes;c__Clostridia;o__Lachnospirales;f__Lachnospiraceae;g__Blautia;g__Blautia wexlerae	-0.728924	0.0402228
d__Bacteria;p__Firmicutes;c__Clostridia;o__Oscillospirales;f__Ruminococcaceae;g__Massilimaliae;g__Massilimaliae massiliensis	d__Bacteria;p__Firmicutes;c__Clostridia;o__Oscillospirales;f__Acutalibacteraceae;g__Anaeromassilibacillus;g__Anaeromassilibacillus sp001305115	-0.728891	0.0402363
d__Bacteria;p__Bacteroidota;c__Bacteroidia;o__Bacteroidales;f__Muribaculaceae;g__Muribaculum;g__Muribaculum intestinale	d__Bacteria;p__Firmicutes;c__Clostridia;o__Lachnospirales;f__Lachnospiraceae;g__Anaerostipes;g__Anaerostipes hadrus	-0.728733	0.0403015
d__Bacteria;p__Firmicutes;c__Clostridia;o__Oscillospirales;f__Oscillospiraceae;g__Oscillibacter;g__Oscillibacter sp000403435	d__Bacteria;p__Actinobacteriota;c__Coriobacteriia;o__Coriobacteriales;f__Eggerthellaceae;g__Rubneribacter;g__Rubneribacter badeniensis	-0.728623	0.0403467
d__Bacteria;p__Firmicutes;c__Bacilli;o__Mycoplasmatales;f__Mycoplasmataceae;g__Spiroplasma;g__Spiroplasma litorale	d__Bacteria;p__Firmicutes;c__Clostridia;o__Oscillospirales;f__Ruminococcaceae;g__Angelakisella;g__Angelakisella massiliensis	-0.728617	0.0403492
d__Bacteria;p__Bacteroidota;c__Bacteroidia;o__Bacteroidales;f__Tannerellaceae;g__Parabacteroides;g__Parabacteroides chinchillae	d__Bacteria;p__Firmicutes;c__Bacilli;o__Mycoplasmatales;f__Mycoplasmataceae;g__Mesoplasma;g__Mesoplasma entomophilum	-0.7285	0.0403976
d__Bacteria;p__Firmicutes;c__Clostridia;o__Lachnospirales;f__Lachnospiraceae;g__Bariatricus;g__Bariatricus massiliensis	d__Bacteria;p__Firmicutes;c__Clostridia;o__Lachnospirales;f__Lachnospiraceae;g__Eubacterium;g__Eubacterium sp000687975	-0.728426	0.0404282
d__Bacteria;p__Bacteroidota;c__Bacteroidia;o__Bacteroidales;f__Muribaculaceae;g__Muribaculum;g__Muribaculum intestinale	d__Bacteria;p__Firmicutes;c__Clostridia;o__Lachnospirales;f__Lachnospiraceae;g__Lachnoclostridium;g__Lachnoclostridium edouardi	-0.728313	0.0404749
d__Bacteria;p__Actinobacteriota;c__Coriobacteriia;o__Coriobacteriales;f__Eggerthellaceae;g__Gordonibacter;g__Gordonibacter urolithinfaciens	d__Bacteria;p__Firmicutes;c__Bacilli;o__Lactobacillales;f__Lactobacillaceae;g__Lactobacillus;g__Lactobacillus murinus	-0.728275	0.0404905
d__Bacteria;p__Bacteroidota;c__Bacteroidia;o__Bacteroidales;f__Muribaculaceae;g__Muribaculum	d__Bacteria;p__Firmicutes;c__Bacilli;o__Erysipelotrichales;f__Erysipelotrichaceae;g__Holdemania	-0.727991	0.040608
d__Bacteria;p__Firmicutes;c__TC1;o__TC1;f__TC1;g__TC1;g__TC1 sp001584725	d__Bacteria;p__Firmicutes;c__Clostridia;o__Oscillospirales;f__Ruminococcaceae;g__Angelakisella;g__Angelakisella massiliensis	-0.72797	0.040617
d__Bacteria;p__Firmicutes;c__Bacilli;o__Bacillales;f__Bacillaceae;g__Bacillus;g__Bacillus jeotgali	d__Bacteria;p__Bacteroidota;c__Bacteroidia;o__Bacteroidales;f__Tannerellaceae;g__Parabacteroides;g__Parabacteroides chinchillae	-0.727744	0.0407107
d__Bacteria;p__Firmicutes;c__Clostridia;o__Oscillospirales;f__Ruminococcaceae;g__Angelakisella	d__Bacteria;p__Firmicutes;c__TC1;o__TC1;f__TC1;g__TC1	-0.727734	0.0407148
d__Bacteria;p__Firmicutes;c__Clostridia;o__Lachnospirales;f__Lachnospiraceae;g__Lachnoclostridium;g__Lachnoclostridium sp900078195	d__Bacteria;p__Bacteroidota;c__Bacteroidia;o__Bacteroidales;f__Tannerellaceae;g__Tannerella;g__Tannerella sp003033925	-0.727723	0.0407191
d__Bacteria;p__Actinobacteriota;c__Coriobacteriia	d__Bacteria;p__Firmicutes;c__Dehalobacteriia	-0.727673	0.0407398
d__Bacteria;p__Firmicutes;c__Desulfitobacteriia;o__Desulfitobacteriales;f__Desulfitobacteriaceae;g__Desulfosporosinus;g__Desulfosporosinus acidiphilus	d__Bacteria;p__Firmicutes;c__Clostridia;o__Lachnospirales;f__Lachnospiraceae;g__992a;g__992a sp001940245	-0.727672	0.0407402
d__Bacteria;p__Firmicutes;c__Dehalobacteriia;o__Dehalobacteriales	d__Bacteria;p__Actinobacteriota;c__Coriobacteriia;o__Coriobacteriales	-0.727655	0.0407475
d__Bacteria;p__Bacteroidota;c__Bacteroidia;o__Bacteroidales;f__Bacteroidaceae;g__Prevotella;g__Prevotella sp002933775	d__Bacteria;p__Firmicutes;c__Clostridia;o__Lachnospirales;f__Lachnospiraceae;g__Clostridium;g__Clostridium sp001517625	-0.727504	0.04081
d__Bacteria;p__Bacteroidota;c__Bacteroidia;o__Bacteroidales;f__Bacteroidaceae;g__CAG-462	d__Bacteria;p__Firmicutes;c__Clostridia;o__Oscillospirales;f__Oscillospiraceae;g__Marseille-P3106	-0.727487	0.0408172
d__Bacteria;p__Bacteroidota;c__Bacteroidia;o__Bacteroidales;f__Bacteroidaceae;g__Bacteroides;g__Bacteroides sp002161565	d__Bacteria;p__Firmicutes;c__Clostridia;o__Lachnospirales;f__Lachnospiraceae;g__Blautia;g__Blautia hansenii	-0.727401	0.040853
d__Bacteria;p__Firmicutes;c__Bacilli;o__Lactobacillales;f__Vagococcaceae;g__Vagococcus	d__Bacteria;p__Proteobacteria;c__Gammaproteobacteria;o__Burkholderiales;f__Burkholderiaceae;g__Parasutterella	-0.727376	0.0408634
d__Bacteria;p__Bacteroidota;c__Bacteroidia;o__Bacteroidales;f__Muribaculaceae;g__Muribaculum	d__Bacteria;p__Firmicutes;c__Clostridia;o__Lachnospirales;f__Lachnospiraceae;g__Dorea	-0.727375	0.0408636
d__Bacteria;p__Bacteroidota;c__Bacteroidia;o__Bacteroidales;f__Bacteroidaceae;g__CAG-462;g__CAG-462 sp900291465	d__Bacteria;p__Firmicutes;c__Clostridia;o__Oscillospirales;f__Oscillospiraceae;g__Marseille-P3106;g__Marseille-P3106 sp900169975	-0.726927	0.0410502
d__Bacteria;p__Bacteroidota;c__Bacteroidia;o__Bacteroidales;f__Barnesiellaceae;g__Barnesiella;g__Barnesiella viscericola	d__Bacteria;p__Firmicutes;c__Bacilli;o__Mycoplasmatales;f__Mycoplasmataceae;g__Mesoplasma;g__Mesoplasma chauliocola	-0.726827	0.041092
d__Bacteria;p__Cyanobacteria;c__Cyanobacteriia;o__Cyanobacteriales;f__Nostocaceae;g__Fischerella;g__Fischerella sp000447295	d__Bacteria;p__Firmicutes;c__Clostridia;o__Oscillospirales;f__Ruminococcaceae;g__Anaerotruncus;g__Anaerotruncus sp900199635	-0.726795	0.0411053
d__Bacteria;p__Bacteroidota;c__Bacteroidia;o__Bacteroidales;f__Bacteroidaceae;g__Bacteroides;g__Bacteroides salanitronis	d__Bacteria;p__Firmicutes;c__Clostridia;o__Oscillospirales;f__Ruminococcaceae;g__HUN007;g__HUN007 sp000712055	-0.726743	0.0411272
d__Bacteria;p__Firmicutes;c__Clostridia;o__Oscillospirales;f__Ruminococcaceae;g__Ruminococcus	d__Bacteria;p__Firmicutes;c__Bacilli;o__Lactobacillales;f__Aerococcaceae;g__Aerococcus	-0.726577	0.0411966
d__Bacteria;p__Firmicutes;c__Clostridia;o__Lachnospirales;f__Lachnospiraceae;g__Coprococcus;g__Coprococcus eutactus	d__Bacteria;p__Firmicutes;c__Clostridia;o__Peptostreptococcales;f__Anaerovoracaceae;g__Mogibacterium;g__Mogibacterium timidum	-0.726563	0.0412024
d__Bacteria;p__Firmicutes;c__Desulfotomaculia;o__Desulfotomaculales;f__Desulfotomaculaceae;g__Desulfotomaculum;g__Desulfotomaculum ferrireducens	d__Bacteria;p__Firmicutes;c__Clostridia;o__Lachnospirales;f__Lachnospiraceae;g__Agathobacter;g__Agathobacter rectale	-0.726206	0.0413518
d__Bacteria;p__Bacteroidota;c__Bacteroidia;o__Bacteroidales;f__Tannerellaceae;g__Parabacteroides;g__Parabacteroides timonensis	d__Bacteria;p__Firmicutes;c__Clostridia;o__Lachnospirales;f__Lachnospiraceae;g__Faecalicatena;g__Faecalicatena sp001487105	-0.726095	0.0413983
d__Bacteria;p__Firmicutes;c__Clostridia;o__Oscillospirales;f__Butyricicoccaceae;g__Agathobaculum;g__Agathobaculum butyriciproducens	d__Bacteria;p__Bacteroidota;c__Bacteroidia;o__Bacteroidales;f__Rikenellaceae;g__Alistipes;g__Alistipes sp900240235	-0.72596	0.0414545
d__Bacteria;p__Actinobacteriota;c__Coriobacteriia;o__Coriobacteriales;f__Eggerthellaceae;g__DNF00809	d__Bacteria;p__Firmicutes;c__Bacilli;o__Lactobacillales;f__Streptococcaceae;g__Streptococcus	-0.725806	0.0415192
d__Bacteria;p__Firmicutes;c__Clostridia;o__Oscillospirales;f__Ruminococcaceae;g__Ruminococcus;g__Ruminococcus champanellensis	d__Bacteria;p__Firmicutes;c__Clostridia;o__Oscillospirales;f__Acutalibacteraceae;g__Ruminococcus;g__Ruminococcus bromii	-0.72563	0.0415933
d__Bacteria;p__Firmicutes;c__Clostridia;o__Oscillospirales;f__Ruminococcaceae;g__Ruminococcus;g__Ruminococcus flavefaciens	d__Bacteria;p__Firmicutes;c__Clostridia;o__Oscillospirales;f__Ruminococcaceae;g__Phocea;g__Phocea massiliensis	-0.725541	0.0416306
d__Bacteria;p__Firmicutes;c__Desulfotomaculia;o__Desulfotomaculales;f__Desulfotomaculaceae;g__Desulfotomaculum;g__Desulfotomaculum nigrificans	d__Bacteria;p__Firmicutes;c__Clostridia;o__Oscillospirales;f__Ruminococcaceae;g__Anaerotruncus;g__Anaerotruncus rubiinfantis	-0.725498	0.041649
d__Bacteria;p__Firmicutes;c__Desulfotomaculia;o__Desulfotomaculales;f__Desulfotomaculaceae;g__Desulfotomaculum;g__Desulfotomaculum nigrificans	d__Bacteria;p__Firmicutes;c__Clostridia;o__Lachnospirales;f__Lachnospiraceae;g__Dorea;g__Dorea sp900086625	-0.725343	0.0417142
d__Bacteria;p__Bacteroidota;c__Bacteroidia;o__Bacteroidales;f__Coprobacteraceae;g__Coprobacter;g__Coprobacter fastidiosus	d__Bacteria;p__Firmicutes;c__Clostridia;o__Lachnospirales;f__Lachnospiraceae;g__Lachnoclostridium;g__Lachnoclostridium sp900078195	-0.725304	0.0417306
d__Bacteria;p__Bacteroidota;c__Bacteroidia;o__Bacteroidales;f__Bacteroidaceae;g__Prevotella;g__Prevotella fusca	d__Bacteria;p__Firmicutes;c__Clostridia;o__Oscillospirales;f__Ruminococcaceae;g__Anaerotruncus;g__Anaerotruncus sp900199635	-0.725124	0.0418063
d__Bacteria;p__Bacteroidota;c__Bacteroidia;o__Bacteroidales;f__Bacteroidaceae;g__Bacteroides;g__Bacteroides congonensis	d__Bacteria;p__Firmicutes;c__Desulfotomaculia;o__Desulfotomaculales;f__Desulfotomaculaceae;g__Desulfotomaculum;g__Desulfotomaculum nigrificans	-0.72504	0.0418416
d__Bacteria;p__Firmicutes;c__Clostridia;o__Lachnospirales;f__Lachnospiraceae;g__Blautia;g__Blautia sp900120295	d__Bacteria;p__Bacteroidota;c__Bacteroidia;o__Bacteroidales;f__Coprobacteraceae;g__Coprobacter;g__Coprobacter fastidiosus	-0.724953	0.0418786
d__Bacteria;p__Bacteroidota;c__Bacteroidia;o__Bacteroidales;f__Muribaculaceae;g__Muribaculum	d__Bacteria;p__Firmicutes;c__Clostridia;o__Oscillospirales;f__Ruminococcaceae;g__Faecalibacterium	-0.724598	0.0420286
d__Bacteria;p__Bacteroidota;c__Bacteroidia;o__Bacteroidales;f__Coprobacteraceae;g__Coprobacter;g__Coprobacter fastidiosus	d__Bacteria;p__Firmicutes;c__Clostridia;o__Lachnospirales;f__Lachnospiraceae;g__Dorea;g__Dorea phocaeense	-0.72456	0.0420446
d__Bacteria;p__Bacteroidota;c__Bacteroidia;o__Bacteroidales;f__Bacteroidaceae;g__Bacteroides;g__Bacteroides dorei	d__Bacteria;p__Firmicutes;c__Clostridia;o__Lachnospirales;f__Lachnospiraceae;g__Faecalicatena;g__Faecalicatena lactaris	-0.724537	0.0420541
d__Bacteria;p__Firmicutes;c__Clostridia;o__Lachnospirales;f__Lachnospiraceae;g__Faecalicatena;g__Faecalicatena gnavus	d__Bacteria;p__Verrucomicrobiota;c__Verrucomicrobiae;o__Verrucomicrobiales;f__Akkermansiaceae;g__Akkermansia;g__Akkermansia muciniphila	-0.724491	0.0420736
d__Bacteria;p__Bacteroidota;c__Bacteroidia;o__Bacteroidales;f__Bacteroidaceae;g__Prevotellamassilia;g__Prevotellamassilia timonensis	d__Bacteria;p__Firmicutes;c__Clostridia;o__Lachnospirales;f__Lachnospiraceae;g__Anaerostipes;g__Anaerostipes hadrus	-0.724485	0.0420761
d__Bacteria;p__Firmicutes;c__Clostridia;o__Lachnospirales;f__Lachnospiraceae;g__Faecalicatena;g__Faecalicatena sp900120155	d__Bacteria;p__Bacteroidota;c__Bacteroidia;o__Bacteroidales;f__Tannerellaceae;g__Parabacteroides;g__Parabacteroides sp900155425	-0.724461	0.0420862
d__Bacteria;p__Firmicutes;c__Clostridia;o__Lachnospirales;f__Lachnospiraceae;g__Faecalicatena;g__Faecalicatena sp000364245	d__Bacteria;p__Bacteroidota;c__Bacteroidia;o__Bacteroidales;f__Marinifilaceae;g__Butyricimonas;g__Butyricimonas sp900258545	-0.724269	0.0421677
d__Bacteria;p__Firmicutes;c__Bacilli;o__Lactobacillales;f__Lactobacillaceae;g__Lactobacillus;g__Lactobacillus fermentum	d__Bacteria;p__Firmicutes;c__Clostridia;o__Oscillospirales;f__Acutalibacteraceae;g__Ruminococcus;g__Ruminococcus bromii	-0.72417	0.0422096
d__Bacteria;p__Firmicutes;c__Clostridia;o__Lachnospirales;f__Lachnospiraceae;g__Blautia;g__Blautia sp900120295	d__Bacteria;p__Bacteroidota;c__Bacteroidia;o__Bacteroidales;f__Muribaculaceae;g__Muribaculum;g__Muribaculum intestinale	-0.724087	0.042245
d__Bacteria;p__Bacteroidota;c__Bacteroidia;o__Bacteroidales;f__Muribaculaceae;g__Muribaculum	d__Bacteria;p__Firmicutes;c__Clostridia;o__Lachnospirales;f__Lachnospiraceae;g__Kineothrix	-0.724034	0.0422673
d__Bacteria;p__Firmicutes;c__Bacilli;o__Mycoplasmatales;f__Mycoplasmataceae;g__Spiroplasma;g__Spiroplasma litorale	d__Bacteria;p__Firmicutes;c__Bacilli;o__Bacillales;f__Bacillaceae;g__1NLA3E;g__1NLA3E sp000242895	-0.724006	0.0422794
d__Bacteria;p__Firmicutes;c__Clostridia;o__Lachnospirales;f__Lachnospiraceae;g__Eubacterium;g__Eubacterium sp000687975	d__Bacteria;p__Firmicutes;c__Clostridia;o__Oscillospirales;f__Oscillospiraceae;g__Intestinimonas;g__Intestinimonas butyriciproducens	-0.724005	0.0422796
d__Bacteria;p__Cyanobacteria;c__Cyanobacteriia;o__Cyanobacteriales;f__Nostocaceae;g__Tolypothrix;g__Tolypothrix sp002368235	d__Bacteria;p__Firmicutes;c__Clostridia;o__Lachnospirales;f__Lachnospiraceae;g__Tyzzerella;g__Tyzzerella sp000209385	-0.723925	0.0423135
d__Bacteria;p__Firmicutes;c__Clostridia;o__Lachnospirales;f__Lachnospiraceae;g__Blautia	d__Bacteria;p__Firmicutes;c__Clostridia;o__Tissierellales;f__Gottschalkiaceae;g__Gottschalkia	-0.723823	0.0423568
d__Bacteria;p__Bacteroidota;c__Bacteroidia;o__Bacteroidales;f__Bacteroidaceae;g__CAG-462;g__CAG-462 sp900291465	d__Bacteria;p__Firmicutes;c__Clostridia;o__Lachnospirales;f__Lachnospiraceae;g__Dorea;g__Dorea sp000403475	-0.723698	0.0424102
d__Bacteria;p__Proteobacteria;c__Gammaproteobacteria;o__Pseudomonadales;f__Pseudomonadaceae;g__Pseudomonas	d__Bacteria;p__Firmicutes;c__Clostridia;o__Lachnospirales;f__Lachnospiraceae;g__Sellimonas	-0.723466	0.0425088
d__Bacteria;p__Firmicutes;c__Clostridia;o__Lachnospirales;f__Lachnospiraceae;g__Clostridium;g__Clostridium sp000155435	d__Bacteria;p__Verrucomicrobiota;c__Verrucomicrobiae;o__Verrucomicrobiales;f__Akkermansiaceae;g__Akkermansia;g__Akkermansia muciniphila	-0.723011	0.0427029
d__Bacteria;p__Firmicutes;c__Bacilli;o__Erysipelotrichales;f__Erysipelotrichaceae;g__Holdemania;g__Holdemania massiliensis	d__Bacteria;p__Bacteroidota;c__Bacteroidia;o__Bacteroidales;f__Tannerellaceae;g__Parabacteroides;g__Parabacteroides chinchillae	-0.722984	0.0427145
d__Bacteria;p__Bacteroidota;c__Bacteroidia;o__Bacteroidales;f__Muribaculaceae;g__Muribaculum;g__Muribaculum intestinale	d__Bacteria;p__Firmicutes;c__Clostridia;o__Oscillospirales;f__Ruminococcaceae;g__Faecalibacterium;g__Faecalibacterium prausnitzii	-0.722922	0.0427409
d__Bacteria;p__Firmicutes;c__Desulfitobacteriia;o__Desulfitobacteriales;f__Desulfitobacteriaceae;g__Desulfosporosinus;g__Desulfosporosinus meridiei	d__Bacteria;p__Firmicutes;c__Clostridia;o__Lachnospirales;f__Lachnospiraceae;g__Blautia;g__Blautia hansenii	-0.72281	0.0427887
d__Bacteria;p__Actinobacteriota;c__Coriobacteriia;o__Coriobacteriales;f__Eggerthellaceae;g__Adlercreutzia;g__Adlercreutzia equolifaciens	d__Bacteria;p__Firmicutes;c__Bacilli;o__Lactobacillales;f__Streptococcaceae;g__Streptococcus;g__Streptococcus thermophilus	-0.722544	0.0429026
d__Bacteria;p__Firmicutes;c__Clostridia;o__Oscillospirales;f__Oscillospiraceae;g__Marseille-P3106;g__Marseille-P3106 sp900169975	d__Bacteria;p__Bacteroidota;c__Bacteroidia;o__Bacteroidales;f__Bacteroidaceae;g__Prevotella;g__Prevotella sp000688375	-0.722335	0.0429923
d__Bacteria;p__Bacteroidota;c__Bacteroidia;o__Bacteroidales;f__Muribaculaceae;g__Muribaculum	d__Bacteria;p__Firmicutes;c__Clostridia;o__Acetivibrionales;f__Acetivibrionaceae;g__Herbivorax	-0.72233	0.0429942
d__Bacteria;p__Firmicutes;c__Clostridia;o__Lachnospirales;f__Lachnospiraceae;g__Hungatella;g__Hungatella sphenoides	d__Bacteria;p__Firmicutes;c__Desulfotomaculia;o__Desulfotomaculales;f__Desulfotomaculaceae;g__Desulfotomaculum;g__Desulfotomaculum ruminis	-0.722328	0.0429951
d__Bacteria;p__Firmicutes;c__Bacilli;o__Bacillales;f__Bacillaceae;g__1NLA3E	d__Bacteria;p__Proteobacteria;c__Gammaproteobacteria;o__Burkholderiales;f__Burkholderiaceae;g__Parasutterella	-0.722148	0.0430726
d__Bacteria;p__Firmicutes;c__Negativicutes;o__Acidaminococcales;f__Acidaminococcaceae;g__Acidaminococcus;g__Acidaminococcus intestini	d__Bacteria;p__Firmicutes;c__Clostridia;o__Lachnospirales;f__Lachnospiraceae;g__Blautia;g__Blautia sp003287895	-0.722049	0.0431151
d__Bacteria;p__Firmicutes;c__Clostridia;o__Acetivibrionales;f__Acetivibrionaceae;g__Herbivorax;g__Herbivorax saccincola	d__Bacteria;p__Bacteroidota;c__Bacteroidia;o__Bacteroidales;f__Muribaculaceae;g__Muribaculum;g__Muribaculum intestinale	-0.721896	0.0431808
d__Bacteria;p__Bacteroidota;c__Bacteroidia;o__Bacteroidales;f__Bacteroidaceae;g__Bacteroides;g__Bacteroides massiliensis	d__Bacteria;p__Bacteroidota;c__Bacteroidia;o__Bacteroidales;f__Tannerellaceae;g__Massilibacteroides;g__Massilibacteroides vaginae	-0.72145	0.0433729
d__Bacteria;p__Firmicutes;c__Clostridia;o__Oscillospirales;f__Ruminococcaceae;g__Ruminococcus;g__Ruminococcus bicirculans	d__Bacteria;p__Bacteroidota;c__Bacteroidia;o__Bacteroidales;f__Tannerellaceae;g__Parabacteroides;g__Parabacteroides distasonis	-0.721443	0.0433759
d__Bacteria;p__Firmicutes;c__Clostridia;o__Lachnospirales;f__Lachnospiraceae;g__Agathobacter;g__Agathobacter rectale	d__Bacteria;p__Bacteroidota;c__Bacteroidia;o__Bacteroidales;f__Tannerellaceae;g__Parabacteroides;g__Parabacteroides sp900155425	-0.721388	0.0433994
d__Bacteria;p__Firmicutes;c__Clostridia;o__Peptostreptococcales;f__Natronincolaceae;g__Clostridium	d__Bacteria;p__Firmicutes;c__Clostridia;o__Oscillospirales;f__Ruminococcaceae;g__Marseille-P2935	-0.721354	0.043414
d__Bacteria;p__Firmicutes;c__Negativicutes;o__Acidaminococcales;f__Acidaminococcaceae;g__Acidaminococcus;g__Acidaminococcus intestini	d__Bacteria;p__Firmicutes;c__Clostridia;o__Lachnospirales;f__Lachnospiraceae;g__Clostridium;g__Clostridium sp001517625	-0.721246	0.0434609
d__Bacteria;p__Firmicutes;c__Clostridia;o__Lachnospirales;f__Lachnospiraceae;g__Clostridium;g__Clostridium sp000155435	d__Bacteria;p__Bacteroidota;c__Bacteroidia;o__Bacteroidales;f__Bacteroidaceae;g__Bacteroides;g__Bacteroides fragilis	-0.721221	0.0434716
d__Bacteria;p__Firmicutes;c__Clostridia;o__Lachnospirales;f__Lachnospiraceae;g__Eubacterium;g__Eubacterium hallii	d__Bacteria;p__Firmicutes;c__Bacilli;o__Lactobacillales;f__Enterococcaceae;g__Enterococcus;g__Enterococcus faecalis	-0.721049	0.043546
d__Bacteria;p__Bacteroidota;c__Bacteroidia;o__Bacteroidales;f__Bacteroidaceae;g__Bacteroides;g__Bacteroides congonensis	d__Bacteria;p__Cyanobacteria;c__Cyanobacteriia;o__Cyanobacteriales;f__Nostocaceae;g__Cylindrospermum;g__Cylindrospermum stagnale	-0.721028	0.0435548
d__Bacteria;p__Bacteroidota;c__Bacteroidia;o__Bacteroidales;f__Muribaculaceae;g__Muribaculum	d__Bacteria;p__Firmicutes;c__Clostridia;o__Clostridiales;f__Clostridiaceae;g__Clostridium	-0.720976	0.0435775
d__Bacteria;p__Bacteroidota;c__Bacteroidia;o__Bacteroidales;f__Tannerellaceae;g__Parabacteroides;g__Parabacteroides timonensis	d__Bacteria;p__Firmicutes;c__Clostridia;o__Lachnospirales;f__Lachnospiraceae;g__14-2;g__14-2 sp000403255	-0.720936	0.0435946
d__Bacteria;p__Firmicutes;c__Clostridia;o__Lachnospirales;f__Lachnospiraceae;g__Faecalicatena;g__Faecalicatena sp000364245	d__Bacteria;p__Firmicutes;c__Negativicutes;o__Acidaminococcales;f__Acidaminococcaceae;g__Acidaminococcus;g__Acidaminococcus intestini	-0.720846	0.0436336
d__Bacteria;p__Firmicutes;c__Clostridia;o__Oscillospirales;f__Ruminococcaceae;g__Marseille-P2935;g__Marseille-P2935 sp900104565	d__Bacteria;p__Firmicutes;c__Bacilli;o__Erysipelotrichales;f__Erysipelatoclostridiaceae;g__Erysipelatoclostridium;g__Erysipelatoclostridium ramosum	-0.720809	0.0436494
d__Bacteria;p__Firmicutes;c__Bacilli;o__Lactobacillales;f__Lactobacillaceae;g__Lactobacillus;g__Lactobacillus reuteri	d__Bacteria;p__Firmicutes;c__Clostridia;o__Acetivibrionales;f__Acetivibrionaceae;g__Ruminiclostridium;g__Ruminiclostridium sp000244875	-0.720802	0.0436529
d__Bacteria;p__Firmicutes;c__Clostridia;o__Lachnospirales;f__Lachnospiraceae;g__Anaerostipes;g__Anaerostipes sp001940315	d__Bacteria;p__Bacteroidota;c__Bacteroidia;o__Bacteroidales;f__Bacteroidaceae;g__Prevotella;g__Prevotella oryzae	-0.720751	0.0436748
d__Bacteria;p__Firmicutes;c__Clostridia;o__Oscillospirales;f__Oscillospiraceae;g__Oscillibacter;g__Oscillibacter ruminantium	d__Bacteria;p__Cyanobacteria;c__Cyanobacteriia;o__Cyanobacteriales;f__Phormidiaceae;g__Planktothrix;g__Planktothrix tepida	-0.720593	0.043743
d__Bacteria;p__Firmicutes;c__Clostridia;o__Lachnospirales;f__Lachnospiraceae;g__Tyzzerella;g__Tyzzerella nexilis	d__Bacteria;p__Bacteroidota;c__Bacteroidia;o__Bacteroidales;f__Tannerellaceae;g__Parabacteroides;g__Parabacteroides chinchillae	-0.72058	0.0437487
d__Bacteria;p__Firmicutes;c__Clostridia;o__Lachnospirales;f__Lachnospiraceae;g__Clostridium;g__Clostridium sp000155435	d__Bacteria;p__Bacteroidota;c__Bacteroidia;o__Bacteroidales;f__Bacteroidaceae;g__Prevotella;g__Prevotella intermedia	-0.720518	0.0437757
d__Bacteria;p__Actinobacteriota;c__Coriobacteriia;o__Coriobacteriales;f__Eggerthellaceae;g__Raoultibacter;g__Raoultibacter massiliensis	d__Bacteria;p__Firmicutes;c__Clostridia;o__Oscillospirales;f__Ruminococcaceae;g__Angelakisella;g__Angelakisella massiliensis	-0.720472	0.0437955
d__Bacteria;p__Firmicutes;c__Clostridia;o__Oscillospirales;f__Ruminococcaceae;g__Provencibacterium;g__Provencibacterium massiliense	d__Bacteria;p__Bacteroidota;c__Bacteroidia;o__Bacteroidales;f__Bacteroidaceae;g__Prevotella;g__Prevotella oryzae	-0.720386	0.0438328
d__Bacteria;p__Actinobacteriota;c__Coriobacteriia;o__Coriobacteriales;f__Eggerthellaceae;g__Enteroscipio;g__Enteroscipio rubneri	d__Bacteria;p__Firmicutes;c__Bacilli;o__Lactobacillales;f__Streptococcaceae;g__Streptococcus;g__Streptococcus thermophilus	-0.720141	0.0439391
d__Bacteria;p__Proteobacteria;c__Gammaproteobacteria;o__Burkholderiales;f__Burkholderiaceae;g__Parasutterella;g__Parasutterella excrementihominis	d__Bacteria;p__Firmicutes;c__Bacilli;o__Bacillales;f__Bacillaceae;g__1NLA3E;g__1NLA3E sp000242895	-0.720141	0.0439392
d__Bacteria;p__Firmicutes;c__Clostridia;o__Oscillospirales;f__Ruminococcaceae;g__Angelakisella	d__Bacteria;p__Actinobacteriota;c__Coriobacteriia;o__Coriobacteriales;f__Eggerthellaceae;g__Raoultibacter	-0.720118	0.0439495
d__Bacteria;p__Firmicutes;c__Clostridia;o__Clostridiales;f__Clostridiaceae	d__Bacteria;p__Bacteroidota;c__Bacteroidia;o__Bacteroidales;f__Muribaculaceae	-0.720067	0.0439716
d__Bacteria;p__Firmicutes;c__Clostridia;o__Lachnospirales;f__Lachnospiraceae;g__Bariatricus;g__Bariatricus massiliensis	d__Bacteria;p__Firmicutes;c__Bacilli;o__Bacillales;f__Bacillaceae;g__Bacillus;g__Bacillus pseudomycoides	-0.719947	0.0440236
d__Bacteria;p__Firmicutes;c__Clostridia;o__Peptostreptococcales;f__Anaerovoracaceae;g__Emergencia;g__Emergencia timonensis	d__Bacteria;p__Bacteroidota;c__Bacteroidia;o__Bacteroidales;f__Tannerellaceae;g__Parabacteroides;g__Parabacteroides sp900155425	-0.719896	0.044046
d__Bacteria;p__Bacteroidota;c__Bacteroidia;o__Bacteroidales;f__Coprobacteraceae;g__Coprobacter;g__Coprobacter secundus	d__Bacteria;p__Firmicutes;c__Clostridia;o__Oscillospirales;f__Acutalibacteraceae;g__Clostridium;g__Clostridium minihomine	-0.719884	0.044051
d__Bacteria;p__Firmicutes;c__Desulfitobacteriia;o__Desulfitobacteriales;f__Desulfitobacteriaceae;g__Desulfosporosinus;g__Desulfosporosinus orientis	d__Bacteria;p__Firmicutes;c__Clostridia;o__Peptostreptococcales;f__Anaerovoracaceae;g__Mogibacterium;g__Mogibacterium pumilum	-0.719784	0.0440945
d__Bacteria;p__Cyanobacteria;c__Cyanobacteriia;o__Cyanobacteriales;f__Phormidiaceae;g__Planktothrix;g__Planktothrix tepida	d__Bacteria;p__Firmicutes;c__Bacilli;o__Haloplasmatales;f__Turicibacteraceae;g__Turicibacter;g__Turicibacter sanguinis	-0.719748	0.0441101
d__Bacteria;p__Firmicutes;c__Clostridia;o__Lachnospirales;f__Lachnospiraceae;g__Sellimonas;g__Sellimonas intestinalis	d__Bacteria;p__Firmicutes;c__Bacilli;o__Bacillales;f__Bacillaceae;g__Bacillus;g__Bacillus cereus	-0.719445	0.0442425
d__Bacteria;p__Firmicutes;c__Desulfitobacteriia;o__Desulfitobacteriales;f__Syntrophobotulaceae;g__Syntrophobotulus;g__Syntrophobotulus glycolicus	d__Bacteria;p__Actinobacteriota;c__Coriobacteriia;o__Coriobacteriales;f__Eggerthellaceae;g__Raoultibacter;g__Raoultibacter massiliensis	-0.719346	0.0442857
d__Bacteria;p__Firmicutes;c__Negativicutes;o__Acidaminococcales;f__Acidaminococcaceae;g__Acidaminococcus;g__Acidaminococcus intestini	d__Bacteria;p__Firmicutes;c__Clostridia;o__Lachnospirales;f__Lachnospiraceae;g__Robinsoniella;g__Robinsoniella peoriensis	-0.719204	0.0443474
d__Bacteria;p__Firmicutes;c__Desulfitobacteriia;o__Desulfitobacteriales;f__Syntrophobotulaceae;g__Syntrophobotulus	d__Bacteria;p__Actinobacteriota;c__Coriobacteriia;o__Coriobacteriales;f__Eggerthellaceae;g__Raoultibacter	-0.719185	0.044356
d__Bacteria;p__Firmicutes;c__Bacilli;o__Mycoplasmatales;f__Mycoplasmataceae;g__Mesoplasma;g__Mesoplasma chauliocola	d__Bacteria;p__Cyanobacteria;c__Cyanobacteriia;o__Cyanobacteriales;f__Oscillatoriaceae;g__Planktothricoides;g__Planktothricoides sp001276715	-0.719027	0.0444252
d__Bacteria;p__Firmicutes;c__Desulfotomaculia;o__Desulfotomaculales;f__Desulfotomaculaceae;g__Desulfotomaculum;g__Desulfotomaculum ruminis	d__Bacteria;p__Firmicutes;c__Clostridia;o__Lachnospirales;f__Lachnospiraceae;g__Dorea;g__Dorea sp000403475	-0.718963	0.044453
d__Bacteria;p__Firmicutes;c__Clostridia;o__Saccharofermentanales;f__Mageeibacillaceae	d__Bacteria;p__Bacteroidota;c__Bacteroidia;o__Bacteroidales;f__Muribaculaceae	-0.718928	0.0444682
d__Bacteria;p__Firmicutes;c__Bacilli;o__Lactobacillales;f__Lactobacillaceae;g__Lactobacillus;g__Lactobacillus reuteri	d__Bacteria;p__Cyanobacteria;c__Cyanobacteriia;o__Cyanobacteriales;f__Nostocaceae;g__Fischerella;g__Fischerella thermalis	-0.718505	0.0446538
d__Bacteria;p__Bacteroidota;c__Bacteroidia;o__Bacteroidales;f__Muribaculaceae;g__Muribaculum	d__Bacteria;p__Firmicutes;c__Clostridia;o__Saccharofermentanales;f__Mageeibacillaceae;g__Mageeibacillus	-0.718495	0.0446579
d__Bacteria;p__Firmicutes;c__Clostridia;o__Oscillospirales;f__Acutalibacteraceae;g__Ruminococcus;g__Ruminococcus bromii	d__Bacteria;p__Firmicutes;c__Clostridia;o__Oscillospirales;f__Oscillospiraceae;g__Oscillibacter;g__Oscillibacter sp900066435	-0.718321	0.0447345
d__Bacteria;p__Actinobacteriota;c__Actinobacteria;o__Actinomycetales;f__Bifidobacteriaceae;g__Bifidobacterium;g__Bifidobacterium pseudolongum	d__Bacteria;p__Firmicutes;c__Clostridia;o__Peptostreptococcales;f__Anaerovoracaceae;g__Mogibacterium;g__Mogibacterium diversum	-0.718316	0.0447365
d__Bacteria;p__Firmicutes;c__Clostridia;o__Oscillospirales;f__Ruminococcaceae;g__Anaerotruncus;g__Anaerotruncus rubiinfantis	d__Bacteria;p__Bacteroidota;c__Bacteroidia;o__Bacteroidales;f__Tannerellaceae;g__Tannerella;g__Tannerella sp003033925	-0.718274	0.0447551
d__Bacteria;p__Bacteroidota;c__Bacteroidia;o__Bacteroidales;f__Muribaculaceae;g__Muribaculum;g__Muribaculum intestinale	d__Bacteria;p__Firmicutes;c__Clostridia;o__Lachnospirales;f__Lachnospiraceae;g__Agathobacter;g__Agathobacter rectale	-0.718234	0.0447725
d__Bacteria;p__Firmicutes;c__Clostridia;o__Acetivibrionales;f__Acetivibrionaceae;g__Acetivibrio;g__Acetivibrio cellulolyticus	d__Bacteria;p__Bacteroidota;c__Bacteroidia;o__Bacteroidales;f__Muribaculaceae;g__Muribaculum;g__Muribaculum intestinale	-0.718023	0.0448655
d__Bacteria;p__Firmicutes;c__Bacilli;o__Staphylococcales;f__Staphylococcaceae;g__Staphylococcus;g__Staphylococcus auricularis	d__Bacteria;p__Cyanobacteria;c__Cyanobacteriia;o__Cyanobacteriales;f__Nostocaceae;g__Cylindrospermum;g__Cylindrospermum stagnale	-0.717998	0.0448765
d__Bacteria;p__Bacteroidota;c__Bacteroidia;o__Bacteroidales;f__Muribaculaceae;g__Muribaculum;g__Muribaculum intestinale	d__Bacteria;p__Firmicutes;c__Clostridia;o__Peptostreptococcales;f__Anaerovoracaceae;g__Eubacterium;g__Eubacterium sulci	-0.717945	0.0448999
d__Bacteria;p__Firmicutes;c__Clostridia;o__Peptostreptococcales;f__Anaerovoracaceae;g__Mogibacterium;g__Mogibacterium pumilum	d__Bacteria;p__Firmicutes;c__Desulfotomaculia;o__Desulfotomaculales;f__Desulfotomaculaceae;g__Desulfotomaculum;g__Desulfotomaculum acetoxidans	-0.717847	0.0449428
d__Bacteria;p__Firmicutes;c__Desulfitobacteriia;o__Desulfitobacteriales;f__Desulfitobacteriaceae;g__Desulfitobacterium;g__Desulfitobacterium hafniense	d__Bacteria;p__Firmicutes;c__Clostridia;o__Lachnospirales;f__Lachnospiraceae;g__Faecalicatena;g__Faecalicatena contorta	-0.717808	0.0449601
d__Bacteria;p__Deferribacterota;c__Deferribacteres;o__Deferribacterales;f__Mucispirillaceae;g__Mucispirillum;g__Mucispirillum schaedleri	d__Bacteria;p__Bacteroidota;c__Bacteroidia;o__Bacteroidales;f__Bacteroidaceae;g__Prevotella;g__Prevotella sp000688375	-0.717799	0.0449641
d__Bacteria;p__Bacteroidota;c__Bacteroidia;o__Bacteroidales;f__Muribaculaceae;g__Muribaculum	d__Bacteria;p__Firmicutes;c__Clostridia;o__Lachnospirales;f__Lachnospiraceae;g__Agathobacter	-0.717766	0.0449785
d__Bacteria;p__Bacteroidota;c__Bacteroidia;o__Bacteroidales;f__Bacteroidaceae;g__Bacteroides;g__Bacteroides ilei	d__Bacteria;p__Firmicutes;c__Clostridia;o__Lachnospirales;f__Lachnospiraceae;g__Lachnotalea;g__Lachnotalea glycerini	-0.717723	0.0449976
d__Bacteria;p__Bacteroidota;c__Bacteroidia;o__Bacteroidales;f__Bacteroidaceae;g__Bacteroides;g__Bacteroides salanitronis	d__Bacteria;p__Firmicutes;c__Clostridia;o__Lachnospirales;f__Lachnospiraceae;g__Dorea;g__Dorea phocaeense	-0.717697	0.045009
d__Bacteria;p__Firmicutes;c__Desulfitobacteriia;o__Heliobacteriales;f__Heliobacteriaceae;g__Heliobacterium;g__Heliobacterium modesticaldum	d__Bacteria;p__Firmicutes;c__Bacilli;o__Erysipelotrichales;f__Erysipelotrichaceae;g__Anaerorhabdus;g__Anaerorhabdus furcosa	-0.717623	0.0450416
d__Bacteria;p__Actinobacteriota;c__Coriobacteriia;o__Coriobacteriales;f__Atopobiaceae;g__Olsenella;g__Olsenella phocaeensis	d__Bacteria;p__Firmicutes;c__Clostridia;o__Lachnospirales;f__Lachnospiraceae;g__Tyzzerella;g__Tyzzerella sp000209385	-0.717594	0.0450546
d__Bacteria;p__Firmicutes;c__Clostridia;o__Lachnospirales;f__Lachnospiraceae;g__Eisenbergiella;g__Eisenbergiella massiliensis	d__Bacteria;p__Firmicutes;c__Bacilli;o__Lactobacillales;f__Lactobacillaceae;g__Lactobacillus;g__Lactobacillus murinus	-0.717519	0.0450876
d__Bacteria;p__Firmicutes;c__Desulfitobacteriia;o__Heliobacteriales;f__Heliobacteriaceae;g__Heliobacterium	d__Bacteria;p__Firmicutes;c__Bacilli;o__Erysipelotrichales;f__Erysipelotrichaceae;g__Anaerorhabdus	-0.71749	0.0451004
d__Bacteria;p__Firmicutes;c__Clostridia;o__Lachnospirales;f__Lachnospiraceae;g__Lachnoclostridium;g__Lachnoclostridium phytofermentans	d__Bacteria;p__Bacteroidota;c__Bacteroidia;o__Bacteroidales;f__Tannerellaceae;g__Tannerella;g__Tannerella sp003033925	-0.7174	0.0451402
d__Bacteria;p__Bacteroidota;c__Bacteroidia;o__Bacteroidales;f__Coprobacteraceae;g__Coprobacter;g__Coprobacter secundus	d__Bacteria;p__Firmicutes;c__Clostridia;o__Lachnospirales;f__Lachnospiraceae;g__Hungatella;g__Hungatella sp000526575	-0.717368	0.0451541
d__Bacteria;p__Firmicutes;c__Bacilli	d__Bacteria;p__Deferribacterota;c__Deferribacteres	-0.71734	0.0451665
d__Bacteria;p__Bacteroidota;c__Bacteroidia;o__Bacteroidales;f__Coprobacteraceae;g__Coprobacter;g__Coprobacter fastidiosus	d__Bacteria;p__Firmicutes;c__Clostridia;o__Lachnospirales;f__Lachnospiraceae;g__Blautia;g__Blautia hansenii	-0.717312	0.0451789
d__Bacteria;p__Bacteroidota;c__Bacteroidia;o__Bacteroidales;f__Muribaculaceae;g__Muribaculum	d__Bacteria;p__Firmicutes;c__Clostridia;o__Oscillospirales;f__Butyricicoccaceae;g__Butyricicoccus	-0.717242	0.0452099
d__Bacteria;p__Firmicutes;c__Bacilli;o__Lactobacillales;f__Lactobacillaceae;g__Lactobacillus;g__Lactobacillus fermentum	d__Bacteria;p__Firmicutes;c__Clostridia;o__Peptostreptococcales;f__Anaerovoracaceae;g__Eubacterium;g__Eubacterium sulci	-0.717199	0.0452291
d__Bacteria;p__Firmicutes;c__Clostridia;o__Oscillospirales;f__Ruminococcaceae;g__Anaerotruncus;g__Anaerotruncus sp900199635	d__Bacteria;p__Bacteroidota;c__Bacteroidia;o__Bacteroidales;f__Tannerellaceae;g__Massilibacteroides;g__Massilibacteroides vaginae	-0.71716	0.0452463
d__Bacteria;p__Firmicutes;c__Clostridia;o__Oscillospirales;f__Ruminococcaceae;g__Bittarella;g__Bittarella massiliensis	d__Bacteria;p__Firmicutes;c__Bacilli;o__Lactobacillales;f__Streptococcaceae;g__Streptococcus;g__Streptococcus thermophilus	-0.717072	0.045285
d__Bacteria;p__Bacteroidota;c__Bacteroidia;o__Bacteroidales;f__Bacteroidaceae;g__Bacteroides;g__Bacteroides caecimuris	d__Bacteria;p__Firmicutes;c__Clostridia;o__Oscillospirales;f__Ruminococcaceae;g__Phocea;g__Phocea massiliensis	-0.717057	0.0452919
d__Bacteria;p__Firmicutes;c__Bacilli;o__Erysipelotrichales;f__Erysipelotrichaceae;g__Holdemania	d__Bacteria;p__Firmicutes;c__Bacilli;o__Lactobacillales;f__Lactobacillaceae;g__Lactobacillus	-0.717044	0.0452974
d__Bacteria;p__Bacteroidota;c__Bacteroidia;o__Bacteroidales;f__Muribaculaceae;g__Muribaculum;g__Muribaculum intestinale	d__Bacteria;p__Firmicutes;c__Clostridia;o__Saccharofermentanales;f__Mageeibacillaceae;g__Mageeibacillus;g__Mageeibacillus indolicus	-0.717032	0.0453028
d__Bacteria;p__Firmicutes;c__Negativicutes;o__Acidaminococcales;f__Acidaminococcaceae;g__Acidaminococcus;g__Acidaminococcus intestini	d__Bacteria;p__Firmicutes;c__Clostridia;o__Lachnospirales;f__Lachnospiraceae;g__Dorea;g__Dorea longicatena	-0.717002	0.045316
d__Bacteria;p__Bacteroidota;c__Bacteroidia;o__Bacteroidales;f__Coprobacteraceae;g__Coprobacter;g__Coprobacter secundus	d__Bacteria;p__Firmicutes;c__Clostridia;o__Acetivibrionales;f__Acetivibrionaceae;g__Ruminiclostridium;g__Ruminiclostridium thermosuccinogenes	-0.716948	0.04534
d__Bacteria;p__Firmicutes;c__Clostridia;o__Christensenellales;f__Christensenellaceae;g__Catabacter;g__Catabacter hongkongensis	d__Bacteria;p__Bacteroidota;c__Bacteroidia;o__Bacteroidales;f__Tannerellaceae;g__Parabacteroides;g__Parabacteroides chinchillae	-0.716931	0.0453477
d__Bacteria;p__Bacteroidota;c__Bacteroidia;o__Bacteroidales;f__Bacteroidaceae;g__Prevotella;g__Prevotella sp000688375	d__Bacteria;p__Firmicutes;c__Clostridia;o__Lachnospirales;f__Lachnospiraceae;g__Anaerostipes;g__Anaerostipes hadrus	-0.716359	0.0456014
d__Bacteria;p__Firmicutes;c__Clostridia;o__Lachnospirales;f__Lachnospiraceae;g__Faecalicatena;g__Faecalicatena sp900120155	d__Bacteria;p__Firmicutes;c__Clostridia;o__Clostridiales;f__Clostridiaceae;g__Clostridium;g__Clostridium ljungdahlii	-0.71635	0.0456051
d__Bacteria;p__Firmicutes;c__Clostridia;o__Oscillospirales;f__Ruminococcaceae;g__Bittarella	d__Bacteria;p__Firmicutes;c__Bacilli;o__Lactobacillales;f__Streptococcaceae;g__Streptococcus	-0.716272	0.04564
d__Bacteria;p__Bacteroidota;c__Bacteroidia;o__Bacteroidales;f__Coprobacteraceae;g__Coprobacter;g__Coprobacter fastidiosus	d__Bacteria;p__Deferribacterota;c__Deferribacteres;o__Deferribacterales;f__Mucispirillaceae;g__Mucispirillum;g__Mucispirillum schaedleri	-0.71626	0.0456454
SA	d__Bacteria;p__Firmicutes;c__Clostridia;o__Oscillospirales;f__Ruminococcaceae;g__Bittarella	-0.716193	0.045675
d__Bacteria;p__Actinobacteriota;c__Coriobacteriia;o__Coriobacteriales;f__Eggerthellaceae;g__Eggerthella;g__Eggerthella timonensis	d__Bacteria;p__Firmicutes;c__Clostridia;o__Oscillospirales;f__Oscillospiraceae;g__Oscillibacter;g__Oscillibacter sp900066435	-0.716145	0.0456966
d__Bacteria;p__Bacteroidota;c__Bacteroidia;o__Bacteroidales;f__Dysgonomonadaceae;g__Dysgonomonas;g__Dysgonomonas macrotermitis	d__Bacteria;p__Firmicutes;c__Bacilli;o__Staphylococcales;f__Staphylococcaceae;g__Staphylococcus;g__Staphylococcus nepalensis	-0.716055	0.0457363
d__Bacteria;p__Firmicutes;c__Clostridia;o__Lachnospirales;f__Lachnospiraceae;g__Hungatella;g__Hungatella sphenoides	d__Bacteria;p__Bacteroidota;c__Bacteroidia;o__Bacteroidales;f__Bacteroidaceae;g__Prevotella;g__Prevotella sp002933775	-0.715974	0.0457725
SA	d__Bacteria;p__Firmicutes;c__Clostridia;o__Oscillospirales;f__Ruminococcaceae;g__Bittarella;g__Bittarella massiliensis	-0.715895	0.0458077
d__Bacteria;p__Firmicutes;c__Clostridia;o__Lachnospirales;f__Lachnospiraceae;g__Blautia;g__Blautia wexlerae	d__Bacteria;p__Firmicutes;c__Bacilli;o__Lactobacillales;f__Enterococcaceae;g__Enterococcus;g__Enterococcus faecalis	-0.715873	0.0458174
d__Bacteria;p__Cyanobacteria;c__Cyanobacteriia;o__Cyanobacteriales;f__Chroococcidiopsidaceae;g__Chroogloeocystis;g__Chroogloeocystis sp002939305	d__Bacteria;p__Firmicutes;c__Clostridia;o__Lachnospirales;f__Lachnospiraceae;g__Tyzzerella;g__Tyzzerella sp000209385	-0.715441	0.0460105
d__Bacteria;p__Bacteroidota;c__Bacteroidia;o__Bacteroidales;f__Muribaculaceae;g__Muribaculum	d__Bacteria;p__Proteobacteria;c__Gammaproteobacteria;o__Pseudomonadales;f__Moraxellaceae;g__Acinetobacter	-0.715333	0.0460585
d__Bacteria;p__Firmicutes;c__Clostridia;o__Lachnospirales;f__Lachnospiraceae;g__Sellimonas;g__Sellimonas intestinalis	d__Bacteria;p__Firmicutes;c__Bacilli;o__Lactobacillales;f__Enterococcaceae;g__Enterococcus;g__Enterococcus cecorum	-0.715326	0.0460616
d__Bacteria;p__Bacteroidota;c__Bacteroidia;o__Bacteroidales;f__Muribaculaceae	d__Bacteria;p__Proteobacteria;c__Gammaproteobacteria;o__Pseudomonadales;f__Moraxellaceae	-0.715288	0.0460788
d__Bacteria;p__Firmicutes;c__Clostridia;o__Oscillospirales;f__Oscillospiraceae;g__Lawsonibacter;g__Lawsonibacter sp000492175	d__Bacteria;p__Firmicutes;c__Clostridia;o__Oscillospirales;f__Acutalibacteraceae;g__Ruminococcus;g__Ruminococcus bromii	-0.715138	0.0461459
d__Bacteria;p__Firmicutes;c__Clostridia;o__Oscillospirales;f__Oscillospiraceae;g__Oscillibacter;g__Oscillibacter sp900066435	d__Bacteria;p__Bacteroidota;c__Bacteroidia;o__Bacteroidales;f__Tannerellaceae;g__Parabacteroides;g__Parabacteroides goldsteinii	-0.715034	0.0461922
d__Bacteria;p__Firmicutes;c__Clostridia;o__Oscillospirales;f__Butyricicoccaceae;g__Butyricicoccus;g__Butyricicoccus porcorum	d__Bacteria;p__Bacteroidota;c__Bacteroidia;o__Bacteroidales;f__Muribaculaceae;g__Muribaculum;g__Muribaculum intestinale	-0.715007	0.0462046
d__Bacteria;p__Firmicutes;c__Clostridia;o__Lachnospirales;f__Lachnospiraceae;g__Faecalicatena;g__Faecalicatena lactaris	d__Bacteria;p__Firmicutes;c__TC1;o__TC1;f__TC1;g__TC1;g__TC1 sp001584725	-0.714884	0.0462596
d__Bacteria;p__Firmicutes;c__Clostridia;o__Eubacteriales;f__Anaerofustaceae;g__Anaerofustis;g__Anaerofustis stercorihominis	d__Bacteria;p__Bacteroidota;c__Bacteroidia;o__Bacteroidales;f__Coprobacteraceae;g__Coprobacter;g__Coprobacter secundus	-0.714838	0.0462801
d__Bacteria;p__Firmicutes;c__Clostridia;o__Lachnospirales;f__Lachnospiraceae;g__Coprococcus;g__Coprococcus sp000154245	d__Bacteria;p__Firmicutes;c__Clostridia;o__Oscillospirales;f__Ruminococcaceae;g__Angelakisella;g__Angelakisella massiliensis	-0.714776	0.0463079
d__Bacteria;p__Firmicutes;c__Clostridia;o__Lachnospirales;f__Lachnospiraceae;g__Faecalicatena;g__Faecalicatena sp000364245	d__Bacteria;p__Bacteroidota;c__Bacteroidia;o__Bacteroidales;f__Marinifilaceae;g__Butyricimonas;g__Butyricimonas sp002161485	-0.714775	0.0463086
d__Bacteria;p__Firmicutes;c__Clostridia;o__Oscillospirales;f__Ruminococcaceae;g__Angelakisella	d__Bacteria;p__Firmicutes;c__Clostridia;o__Lachnospirales;f__Lachnospiraceae;g__Eisenbergiella	-0.714637	0.0463703
d__Bacteria;p__Firmicutes;c__Desulfitobacteriia;o__Desulfitobacteriales;f__Desulfitobacteriaceae;g__Desulfosporosinus;g__Desulfosporosinus meridiei	d__Bacteria;p__Firmicutes;c__Clostridia;o__Peptostreptococcales;f__Anaerovoracaceae;g__Mogibacterium;g__Mogibacterium pumilum	-0.714606	0.0463843
d__Bacteria;p__Firmicutes;c__Bacilli;o__Staphylococcales;f__Staphylococcaceae;g__Staphylococcus;g__Staphylococcus schleiferi	d__Bacteria;p__Bacteroidota;c__Bacteroidia;o__Bacteroidales;f__Bacteroidaceae;g__Prevotella;g__Prevotella sp000688375	-0.714533	0.0464172
d__Bacteria;p__Firmicutes;c__Clostridia;o__Lachnospirales;f__Lachnospiraceae;g__Blautia;g__Blautia hominis	d__Bacteria;p__Firmicutes;c__Desulfitobacteriia;o__Desulfitobacteriales;f__Desulfitobacteriaceae;g__Desulfosporosinus;g__Desulfosporosinus youngiae	-0.714473	0.0464439
d__Bacteria;p__Firmicutes;c__Clostridia;o__Oscillospirales;f__Oscillospiraceae;g__Lawsonibacter;g__Lawsonibacter sp000492175	d__Bacteria;p__Deferribacterota;c__Deferribacteres;o__Deferribacterales;f__Mucispirillaceae;g__Mucispirillum;g__Mucispirillum schaedleri	-0.714415	0.04647
d__Bacteria;p__Firmicutes;c__Bacilli;o__Lactobacillales;f__Enterococcaceae;g__Enterococcus;g__Enterococcus faecalis	d__Bacteria;p__Firmicutes;c__Clostridia;o__Lachnospirales;f__Lachnospiraceae;g__Blautia;g__Blautia hansenii	-0.714398	0.0464777
d__Bacteria;p__Firmicutes;c__Clostridia;o__Peptostreptococcales;f__Anaerovoracaceae;g__Eubacterium	d__Bacteria;p__Bacteroidota;c__Bacteroidia;o__Bacteroidales;f__Muribaculaceae;g__Muribaculum	-0.714189	0.0465717
d__Bacteria;p__Firmicutes;c__Desulfitobacteriia;o__Heliobacteriales;f__Heliobacteriaceae;g__Heliobacterium;g__Heliobacterium modesticaldum	d__Bacteria;p__Firmicutes;c__Clostridia;o__Lachnospirales;f__Lachnospiraceae;g__COE1;g__COE1 sp000403335	-0.714126	0.0466001
d__Bacteria;p__Firmicutes;c__Clostridia;o__Oscillospirales;f__Ruminococcaceae;g__Phocea	d__Bacteria;p__Bacteroidota;c__Bacteroidia;o__Bacteroidales;f__Bacteroidaceae;g__Prevotellamassilia	-0.713906	0.0466991
d__Bacteria;p__Firmicutes;c__Bacilli;o__Erysipelotrichales;f__Erysipelotrichaceae;g__Absiella;g__Absiella sp000163515	d__Bacteria;p__Bacteroidota;c__Bacteroidia;o__Bacteroidales;f__Bacteroidaceae;g__Bacteroides;g__Bacteroides sp002161565	-0.713829	0.0467339
d__Bacteria;p__Firmicutes;c__Clostridia;o__Lachnospirales;f__Lachnospiraceae;g__COE1	d__Bacteria;p__Firmicutes;c__Desulfitobacteriia;o__Heliobacteriales;f__Heliobacteriaceae;g__Heliobacterium	-0.713815	0.0467402
d__Bacteria;p__Bacteroidota;c__Bacteroidia;o__Bacteroidales;f__Bacteroidaceae;g__CAG-462;g__CAG-462 sp900291465	d__Bacteria;p__Firmicutes;c__Bacilli;o__Staphylococcales;f__Staphylococcaceae;g__Staphylococcus;g__Staphylococcus auricularis	-0.713567	0.0468521
d__Bacteria;p__Firmicutes;c__Clostridia;o__Lachnospirales;f__Lachnospiraceae;g__Blautia;g__Blautia hominis	d__Bacteria;p__Firmicutes;c__Desulfotomaculia;o__Desulfotomaculales;f__Desulfotomaculaceae;g__Desulfotomaculum;g__Desulfotomaculum gibsoniae	-0.713229	0.0470049
d__Bacteria;p__Firmicutes;c__Clostridia;o__Clostridiales;f__Savagellaceae;g__Savagella;g__Savagella sp000270205	d__Bacteria;p__Firmicutes;c__Clostridia;o__Peptostreptococcales;f__Anaerovoracaceae;g__Mogibacterium;g__Mogibacterium pumilum	-0.713158	0.0470374
d__Bacteria;p__Bacteroidota;c__Bacteroidia;o__Bacteroidales;f__Bacteroidaceae;g__Prevotella;g__Prevotella sp002933775	d__Bacteria;p__Firmicutes;c__Clostridia;o__Oscillospirales;f__Ruminococcaceae;g__Provencibacterium;g__Provencibacterium massiliense	-0.713139	0.0470458
d__Bacteria;p__Firmicutes;c__Clostridia;o__Lachnospirales;f__Lachnospiraceae;g__Lachnoclostridium;g__Lachnoclostridium sp900078195	d__Bacteria;p__Bacteroidota;c__Bacteroidia;o__Bacteroidales;f__Bacteroidaceae;g__Prevotella;g__Prevotella oryzae	-0.713041	0.0470903
d__Bacteria;p__Bacteroidota;c__Bacteroidia;o__Bacteroidales;f__Coprobacteraceae;g__Coprobacter;g__Coprobacter fastidiosus	d__Bacteria;p__Firmicutes;c__Clostridia;o__Oscillospirales;f__Acutalibacteraceae;g__Clostridium;g__Clostridium minihomine	-0.713027	0.0470964
d__Bacteria;p__Firmicutes;c__Bacilli;o__Lactobacillales;f__Lactobacillaceae;g__Lactobacillus;g__Lactobacillus reuteri	d__Bacteria;p__Firmicutes;c__Clostridia;o__Oscillospirales;f__Ruminococcaceae;g__Neobitarella;g__Neobitarella massiliensis	-0.712925	0.0471429
d__Bacteria;p__Firmicutes;c__Clostridia;o__Oscillospirales;f__Ruminococcaceae	d__Bacteria;p__Cyanobacteria;c__Cyanobacteriia;o__Thermosynechococcales;f__Thermosynechococcaceae	-0.712719	0.0472361
d__Bacteria;p__Bacteroidota;c__Bacteroidia;o__Bacteroidales;f__Coprobacteraceae;g__Coprobacter;g__Coprobacter secundus	d__Bacteria;p__Firmicutes;c__Clostridia;o__Lachnospirales;f__Lachnospiraceae;g__Eubacterium;g__Eubacterium sp000270305	-0.71271	0.0472403
d__Bacteria;p__Firmicutes;c__Clostridia;o__Lachnospirales;f__Lachnospiraceae;g__Blautia;g__Blautia obeum	d__Bacteria;p__Bacteroidota;c__Bacteroidia;o__Bacteroidales;f__Muribaculaceae;g__Muribaculum;g__Muribaculum intestinale	-0.712651	0.0472672
d__Bacteria;p__Firmicutes;c__Clostridia;o__Oscillospirales;f__Acutalibacteraceae;g__Acutalibacter;g__Acutalibacter muris	d__Bacteria;p__Bacteroidota;c__Bacteroidia;o__Bacteroidales;f__Tannerellaceae;g__Parabacteroides;g__Parabacteroides chinchillae	-0.712638	0.0472729
d__Bacteria;p__Bacteroidota;c__Bacteroidia;o__Bacteroidales;f__Rikenellaceae;g__Alistipes;g__Alistipes sp002159375	d__Bacteria;p__Actinobacteriota;c__Actinobacteria;o__Actinomycetales;f__Bifidobacteriaceae;g__Bifidobacterium;g__Bifidobacterium pseudolongum	-0.712617	0.0472826
d__Bacteria;p__Bacteroidota;c__Bacteroidia;o__Bacteroidales;f__Coprobacteraceae;g__Coprobacter;g__Coprobacter fastidiosus	d__Bacteria;p__Firmicutes;c__Clostridia;o__Lachnospirales;f__Lachnospiraceae;g__Hungatella;g__Hungatella celerecrescens	-0.712189	0.047477
NOR	d__Bacteria;p__Bacteroidota;c__Bacteroidia;o__Bacteroidales;f__Tannerellaceae;g__Tannerella;g__Tannerella sp003033925	-0.712181	0.0474806
d__Bacteria;p__Cyanobacteria;c__Cyanobacteriia;o__Cyanobacteriales;f__Phormidiaceae;g__Planktothrix;g__Planktothrix tepida	d__Bacteria;p__Firmicutes;c__Bacilli;o__Erysipelotrichales;f__Erysipelotrichaceae;g__Holdemania;g__Holdemania massiliensis	-0.71187	0.0476224
d__Bacteria;p__Firmicutes;c__Bacilli;o__Lactobacillales;f__Lactobacillaceae	d__Bacteria;p__Cyanobacteria;c__Cyanobacteriia;o__Phormidesmiales;f__Phormidesmiaceae	-0.711775	0.047666
d__Bacteria;p__Firmicutes;c__Desulfitobacteriia;o__Heliobacteriales;f__Heliobacteriaceae;g__Heliobacterium;g__Heliobacterium modesticaldum	d__Bacteria;p__Desulfobacterota;c__Desulfovibrionia;o__Desulfovibrionales;f__Desulfovibrionaceae;g__Desulfovibrio;g__Desulfovibrio vulgaris	-0.711684	0.0477073
d__Bacteria;p__Firmicutes;c__Bacilli;o__Staphylococcales;f__Staphylococcaceae;g__Staphylococcus;g__Staphylococcus aureus	d__Bacteria;p__Firmicutes;c__Bacilli;o__Staphylococcales;f__Staphylococcaceae;g__Staphylococcus;g__Staphylococcus nepalensis	-0.711672	0.0477128
d__Bacteria;p__Firmicutes;c__Clostridia;o__Lachnospirales;f__Lachnospiraceae	d__Bacteria;p__Bacteroidota;c__Bacteroidia;o__Bacteroidales;f__Muribaculaceae	-0.7116	0.0477459
d__Bacteria;p__Firmicutes;c__Bacilli;o__Mycoplasmatales;f__Mycoplasmataceae;g__Mycoplasma;g__Mycoplasma yeatsii	d__Bacteria;p__Firmicutes;c__Bacilli;o__Lactobacillales;f__Streptococcaceae;g__Streptococcus;g__Streptococcus parasanguinis	-0.711546	0.0477704
d__Bacteria;p__Firmicutes;c__Desulfotomaculia;o__Desulfotomaculales;f__Desulfotomaculaceae;g__Desulfotomaculum;g__Desulfotomaculum nigrificans	d__Bacteria;p__Firmicutes;c__Clostridia;o__Oscillospirales;f__Ruminococcaceae;g__Anaerotruncus;g__Anaerotruncus massiliensis	-0.711502	0.0477907
d__Bacteria;p__Firmicutes;c__Clostridia;o__Oscillospirales;f__Acutalibacteraceae;g__Acutalibacter;g__Acutalibacter timonensis	d__Bacteria;p__Firmicutes;c__Clostridia;o__Oscillospirales;f__Ruminococcaceae;g__Ruminiclostridium;g__Ruminiclostridium siraeum	-0.711485	0.0477985
d__Bacteria;p__Firmicutes;c__Bacilli;o__Lactobacillales;f__Streptococcaceae;g__Streptococcus;g__Streptococcus parasanguinis	d__Bacteria;p__Firmicutes;c__Bacilli;o__Staphylococcales;f__Staphylococcaceae;g__Staphylococcus;g__Staphylococcus pseudintermedius	-0.711439	0.0478195
d__Bacteria;p__Firmicutes;c__Clostridia;o__Lachnospirales;f__Lachnospiraceae;g__Faecalicatena;g__Faecalicatena sp000364245	d__Bacteria;p__Firmicutes;c__Clostridia;o__Lachnospirales;f__Lachnospiraceae;g__Coprococcus;g__Coprococcus sp000154245	-0.711369	0.0478512
d__Bacteria;p__Firmicutes;c__Bacilli;o__Lactobacillales;f__Lactobacillaceae;g__Lactobacillus;g__Lactobacillus reuteri	d__Bacteria;p__Bacteroidota;c__Bacteroidia;o__Bacteroidales;f__Bacteroidaceae;g__Bacteroides;g__Bacteroides caecimuris	-0.711361	0.047855
d__Bacteria;p__Firmicutes;c__Desulfotomaculia;o__Desulfotomaculales;f__Desulfotomaculaceae;g__Desulfotomaculum;g__Desulfotomaculum nigrificans	d__Bacteria;p__Bacteroidota;c__Bacteroidia;o__Bacteroidales;f__Rikenellaceae;g__Alistipes;g__Alistipes finegoldii	-0.711258	0.0479022
d__Bacteria;p__Firmicutes;c__Bacilli;o__Bacillales;f__Bacillaceae;g__Bacillus;g__Bacillus pseudomycoides	d__Bacteria;p__Firmicutes;c__Bacilli;o__Lactobacillales;f__Streptococcaceae;g__Streptococcus;g__Streptococcus parasanguinis	-0.711156	0.0479487
d__Bacteria;p__Firmicutes;c__Clostridia;o__Lachnospirales;f__Lachnospiraceae;g__Clostridium;g__Clostridium sp000155435	d__Bacteria;p__Bacteroidota;c__Bacteroidia;o__Bacteroidales;f__Bacteroidaceae;g__Bacteroides;g__Bacteroides clarus	-0.710905	0.0480639
d__Bacteria;p__Firmicutes;c__Clostridia;o__Oscillospirales;f__Oscillospiraceae;g__Oscillibacter	d__Bacteria;p__Actinobacteriota;c__Coriobacteriia;o__Coriobacteriales;f__Eggerthellaceae;g__Eggerthella	-0.71076	0.0481304
d__Bacteria;p__Bacteroidota;c__Bacteroidia;o__Bacteroidales;f__Coprobacteraceae	d__Bacteria;p__Firmicutes;c__Clostridia;o__Oscillospirales;f__Acutalibacteraceae	-0.710749	0.0481356
d__Bacteria;p__Firmicutes;c__Clostridia;o__Christensenellales;f__Christensenellaceae;g__Catabacter;g__Catabacter hongkongensis	d__Bacteria;p__Bacteroidota;c__Bacteroidia;o__Bacteroidales;f__Coprobacteraceae;g__Coprobacter;g__Coprobacter secundus	-0.710592	0.0482076
d__Bacteria;p__Firmicutes;c__Clostridia;o__Lachnospirales;f__Lachnospiraceae;g__Blautia;g__Blautia obeum	d__Bacteria;p__Firmicutes;c__Desulfitobacteriia;o__Desulfitobacteriales;f__Syntrophobotulaceae;g__Syntrophobotulus;g__Syntrophobotulus glycolicus	-0.710563	0.0482211
d__Bacteria;p__Bacteroidota;c__Bacteroidia;o__Bacteroidales;f__Bacteroidaceae;g__Bacteroides;g__Bacteroides zoogleoformans	d__Bacteria;p__Firmicutes;c__Bacilli;o__Bacillales;f__Bacillaceae;g__Bacillus;g__Bacillus sp002559405	-0.710373	0.0483083
d__Bacteria;p__Bacteroidota;c__Bacteroidia;o__Bacteroidales;f__Muribaculaceae;g__Muribaculum;g__Muribaculum intestinale	d__Bacteria;p__Firmicutes;c__Clostridia;o__Oscillospirales;f__Ruminococcaceae;g__Anaerotruncus;g__Anaerotruncus massiliensis	-0.710361	0.0483139
d__Bacteria;p__Bacteroidota;c__Bacteroidia;o__Bacteroidales;f__Tannerellaceae;g__Parabacteroides;g__Parabacteroides sp900155425	d__Bacteria;p__Cyanobacteria;c__Cyanobacteriia;o__Leptolyngbyales;f__Leptolyngbyaceae;g__Leptolyngbya;g__Leptolyngbya boryana	-0.710259	0.0483608
d__Bacteria;p__Bacteroidota;c__Bacteroidia;o__Bacteroidales;f__Bacteroidaceae;g__Prevotella;g__Prevotella sp900290275	d__Bacteria;p__Bacteroidota;c__Bacteroidia;o__Bacteroidales;f__Rikenellaceae;g__Alistipes;g__Alistipes onderdonkii	-0.709979	0.0484899
d__Bacteria;p__Firmicutes;c__Negativicutes;o__Acidaminococcales;f__Acidaminococcaceae;g__Acidaminococcus	d__Bacteria;p__Deferribacterota;c__Deferribacteres;o__Deferribacterales;f__Mucispirillaceae;g__Mucispirillum	-0.709894	0.0485291
d__Bacteria;p__Firmicutes;c__Clostridia;o__Lachnospirales;f__Lachnospiraceae;g__Anaerostipes;g__Anaerostipes sp001940315	d__Bacteria;p__Bacteroidota;c__Bacteroidia;o__Bacteroidales;f__Bacteroidaceae;g__Prevotella;g__Prevotella intermedia	-0.709646	0.0486436
d__Bacteria;p__Bacteroidota;c__Bacteroidia;o__Bacteroidales;f__Bacteroidaceae;g__CAG-462;g__CAG-462 sp900291465	d__Bacteria;p__Firmicutes;c__Clostridia;o__Lachnospirales;f__Lachnospiraceae;g__Blautia;g__Blautia wexlerae	-0.709623	0.0486541
d__Bacteria;p__Bacteroidota;c__Bacteroidia;o__Bacteroidales;f__Bacteroidaceae;g__Bacteroides;g__Bacteroides caecimuris	d__Bacteria;p__Firmicutes;c__Bacilli;o__Bacillales;f__Bacillaceae;g__Bacillus;g__Bacillus sp002559405	-0.709541	0.0486922
d__Bacteria;p__Firmicutes;c__Desulfotomaculia;o__Desulfotomaculales;f__Desulfotomaculaceae;g__Desulfotomaculum;g__Desulfotomaculum gibsoniae	d__Bacteria;p__Actinobacteriota;c__Coriobacteriia;o__Coriobacteriales;f__Eggerthellaceae;g__Rubneribacter;g__Rubneribacter badeniensis	-0.709485	0.048718
d__Bacteria;p__Firmicutes;c__Clostridia;o__Oscillospirales;f__Ruminococcaceae;g__Anaerotruncus	d__Bacteria;p__Bacteroidota;c__Bacteroidia;o__Bacteroidales;f__Bacteroidaceae;g__CAG-462	-0.709485	0.048718
d__Bacteria;p__Firmicutes;c__Clostridia;o__Lachnospirales;f__Lachnospiraceae;g__Robinsoniella	d__Bacteria;p__Bacteroidota;c__Bacteroidia;o__Bacteroidales;f__Bacteroidaceae;g__CAG-462	-0.709477	0.0487217
d__Bacteria;p__Firmicutes;c__Clostridia;o__Lachnospirales;f__Lachnospiraceae;g__Clostridium;g__Clostridium sp000155435	d__Bacteria;p__Firmicutes;c__Desulfitobacteriia;o__Desulfitobacteriales;f__Desulfitobacteriaceae;g__Desulfosporosinus;g__Desulfosporosinus youngiae	-0.709416	0.0487498
d__Bacteria;p__Firmicutes;c__Bacilli;o__Bacillales;f__Salisediminibacteriaceae	d__Bacteria;p__Firmicutes;c__Clostridia;o__Eubacteriales;f__Anaerofustaceae	-0.709384	0.0487647
d__Bacteria;p__Bacteroidota;c__Bacteroidia;o__Bacteroidales;f__Coprobacteraceae;g__Coprobacter;g__Coprobacter fastidiosus	d__Bacteria;p__Firmicutes;c__Clostridia;o__Lachnospirales;f__Lachnospiraceae;g__Faecalicatena;g__Faecalicatena sp900120155	-0.70937	0.0487711
d__Bacteria;p__Bacteroidota;c__Bacteroidia;o__Bacteroidales;f__Bacteroidaceae;g__CAG-462;g__CAG-462 sp900291465	d__Bacteria;p__Firmicutes;c__Clostridia;o__Lachnospirales;f__Lachnospiraceae;g__Robinsoniella;g__Robinsoniella peoriensis	-0.709348	0.0487812
d__Bacteria;p__Bacteroidota;c__Bacteroidia;o__Bacteroidales;f__Coprobacteraceae;g__Coprobacter;g__Coprobacter fastidiosus	d__Bacteria;p__Firmicutes;c__Clostridia;o__Lachnospirales;f__Lachnospiraceae;g__Lachnoclostridium;g__Lachnoclostridium edouardi	-0.709285	0.0488106
d__Bacteria;p__Actinobacteriota;c__Coriobacteriia;o__Coriobacteriales;f__Eggerthellaceae;g__Eggerthella;g__Eggerthella timonensis	d__Bacteria;p__Firmicutes;c__Bacilli;o__Izemoplasmatales;f__Izemoplasmataceae;g__Izemoplasma;g__Izemoplasma sp000755705	-0.709236	0.0488334
d__Bacteria;p__Firmicutes;c__Clostridia;o__Oscillospirales;f__Ruminococcaceae;g__Soleaferrea;g__Soleaferrea massiliensis	d__Bacteria;p__Firmicutes;c__Clostridia;o__Lachnospirales;f__Lachnospiraceae;g__Faecalicatena;g__Faecalicatena contorta	-0.709223	0.0488392
d__Bacteria;p__Bacteroidota;c__Bacteroidia;o__Bacteroidales;f__Dysgonomonadaceae;g__Dysgonomonas;g__Dysgonomonas macrotermitis	d__Bacteria;p__Actinobacteriota;c__Coriobacteriia;o__Coriobacteriales;f__Eggerthellaceae;g__Raoultibacter;g__Raoultibacter massiliensis	-0.709218	0.0488417
d__Bacteria;p__Firmicutes;c__Clostridia;o__Oscillospirales;f__Ruminococcaceae;g__Negativibacillus	d__Bacteria;p__Firmicutes;c__Clostridia;o__Lachnospirales;f__Lachnospiraceae;g__Blautia	-0.70916	0.0488686
d__Bacteria;p__Firmicutes;c__Clostridia;o__Oscillospirales;f__Ruminococcaceae;g__Anaerotruncus;g__Anaerotruncus sp900199635	d__Bacteria;p__Bacteroidota;c__Bacteroidia;o__Bacteroidales;f__Tannerellaceae;g__Tannerella;g__Tannerella sp003033925	-0.709064	0.0489128
d__Bacteria;p__Firmicutes;c__Clostridia;o__Acetivibrionales;f__Acetivibrionaceae;g__Herbivorax;g__Herbivorax saccincola	d__Bacteria;p__Firmicutes;c__Desulfotomaculia;o__Desulfotomaculales;f__Desulfotomaculaceae;g__Desulfotomaculum;g__Desulfotomaculum ruminis	-0.708981	0.0489514
d__Bacteria;p__Firmicutes;c__Bacilli;o__Erysipelotrichales;f__Erysipelotrichaceae;g__Absiella;g__Absiella innocuum	d__Bacteria;p__Bacteroidota;c__Bacteroidia;o__Bacteroidales;f__Tannerellaceae;g__Parabacteroides;g__Parabacteroides gordonii	-0.708944	0.0489686
d__Bacteria;p__Bacteroidota;c__Bacteroidia;o__Bacteroidales;f__Muribaculaceae;g__Muribaculum	d__Bacteria;p__Firmicutes;c__Bacilli;o__Lactobacillales;f__Aerococcaceae;g__Aerococcus	-0.70883	0.0490215
d__Bacteria;p__Firmicutes;c__Clostridia;o__Oscillospirales;f__Ruminococcaceae;g__Bittarella;g__Bittarella massiliensis	d__Bacteria;p__Firmicutes;c__Bacilli;o__Staphylococcales;f__Staphylococcaceae;g__Staphylococcus;g__Staphylococcus pseudintermedius	-0.708822	0.0490251
d__Bacteria;p__Firmicutes;c__Clostridia;o__Lachnospirales;f__Lachnospiraceae;g__COE1	d__Bacteria;p__Bacteroidota;c__Bacteroidia;o__Bacteroidales;f__Bacteroidaceae;g__Prevotella	-0.708805	0.0490332
d__Bacteria;p__Bacteroidota;c__Bacteroidia;o__Bacteroidales;f__Coprobacteraceae;g__Coprobacter;g__Coprobacter fastidiosus	d__Bacteria;p__Firmicutes;c__Clostridia;o__Lachnospirales;f__Lachnospiraceae;g__Dorea;g__Dorea sp000403475	-0.708709	0.0490776
d__Bacteria;p__Firmicutes;c__Clostridia;o__Lachnospirales;f__Lachnospiraceae;g__Lachnospira	d__Bacteria;p__Firmicutes;c__Clostridia;o__Lachnospirales;f__Lachnospiraceae;g__Sellimonas	-0.708607	0.0491252
d__Bacteria;p__Firmicutes;c__Clostridia;o__Lachnospirales;f__Lachnospiraceae;g__Sellimonas;g__Sellimonas intestinalis	d__Bacteria;p__Firmicutes;c__Clostridia;o__Lachnospirales;f__Lachnospiraceae;g__Lachnospira;g__Lachnospira eligens	-0.708539	0.0491565
d__Bacteria;p__Firmicutes;c__Clostridia;o__Peptostreptococcales;f__Anaerovoracaceae;g__Emergencia;g__Emergencia timonensis	d__Bacteria;p__Bacteroidota;c__Bacteroidia;o__Bacteroidales;f__Bacteroidaceae;g__Prevotella;g__Prevotella sp000688375	-0.708525	0.0491632
d__Bacteria;p__Firmicutes;c__Clostridia;o__Oscillospirales;f__Oscillospiraceae;g__Marseille-P3106;g__Marseille-P3106 sp900169975	d__Bacteria;p__Bacteroidota;c__Bacteroidia;o__Bacteroidales;f__Tannerellaceae;g__Parabacteroides;g__Parabacteroides chinchillae	-0.70805	0.0493841
d__Bacteria;p__Bacteroidota;c__Bacteroidia;o__Bacteroidales;f__Coprobacteraceae;g__Coprobacter;g__Coprobacter secundus	d__Bacteria;p__Firmicutes;c__Bacilli;o__Mycoplasmatales;f__Mycoplasmataceae;g__Mycoplasma;g__Mycoplasma capricolum	-0.707937	0.0494372
d__Bacteria;p__Actinobacteriota;c__Coriobacteriia;o__Coriobacteriales;f__Eggerthellaceae;g__Adlercreutzia	d__Bacteria;p__Firmicutes;c__Clostridia;o__Oscillospirales;f__Oscillospiraceae;g__Oscillibacter	-0.707712	0.0495419
d__Bacteria;p__Firmicutes;c__Clostridia;o__Lachnospirales;f__Lachnospiraceae;g__Lachnoclostridium;g__Lachnoclostridium edouardi	d__Bacteria;p__Bacteroidota;c__Bacteroidia;o__Bacteroidales;f__Tannerellaceae;g__Parabacteroides;g__Parabacteroides sp900155425	-0.70762	0.049585
d__Bacteria;p__Firmicutes;c__Clostridia;o__Clostridiales;f__Savagellaceae	d__Bacteria;p__Firmicutes;c__Clostridia;o__Oscillospirales;f__Ruminococcaceae	-0.707267	0.04975
d__Bacteria;p__Actinobacteriota;c__Coriobacteriia;o__Coriobacteriales;f__Eggerthellaceae	d__Bacteria;p__Firmicutes;c__Clostridia;o__Oscillospirales;f__Butyricicoccaceae	-0.70697	0.0498896
d__Bacteria;p__Firmicutes;c__Clostridia;o__Oscillospirales;f__Ruminococcaceae;g__Provencibacterium;g__Provencibacterium massiliense	d__Bacteria;p__Bacteroidota;c__Bacteroidia;o__Bacteroidales;f__Coprobacteraceae;g__Coprobacter;g__Coprobacter secundus	-0.706968	0.0498905
d__Bacteria;p__Firmicutes;c__Clostridia;o__Oscillospirales;f__Ruminococcaceae;g__Ruminococcus;g__Ruminococcus flavefaciens	d__Bacteria;p__Firmicutes;c__Clostridia;o__Peptostreptococcales;f__Anaerovoracaceae;g__Mogibacterium;g__Mogibacterium diversum	-0.706862	0.0499402
d__Bacteria;p__Bacteroidota;c__Bacteroidia;o__Bacteroidales;f__Bacteroidaceae;g__Bacteroides;g__Bacteroides dorei	d__Bacteria;p__Firmicutes;c__Bacilli;o__Bacillales;f__Bacillaceae;g__Bacillus;g__Bacillus sp002556365	-0.706759	0.0499886
d__Bacteria;p__Proteobacteria;c__Gammaproteobacteria;o__Enterobacterales;f__Enterobacteriaceae;g__Escherichia	d__Bacteria;p__Actinobacteriota;c__Coriobacteriia;o__Coriobacteriales;f__Eggerthellaceae;g__Adlercreutzia	-0.706745	0.0499949
d__Bacteria;p__Firmicutes;c__Clostridia;o__Lachnospirales;f__Lachnospiraceae;g__Blautia;g__Blautia wexlerae	d__Bacteria;p__Firmicutes;c__Clostridia;o__Lachnospirales;f__Lachnospiraceae;g__Hungatella;g__Hungatella celerecrescens	0.706753	0.0499914
d__Bacteria;p__Firmicutes;c__Clostridia;o__Lachnospirales;f__Lachnospiraceae;g__Eisenbergiella	d__Bacteria;p__Proteobacteria;c__Gammaproteobacteria;o__Burkholderiales;f__Burkholderiaceae;g__Turicimonas	0.706766	0.049985
d__Bacteria;p__Firmicutes;c__Bacilli;o__Erysipelotrichales;f__Erysipelatoclostridiaceae;g__Erysipelatoclostridium;g__Erysipelatoclostridium sp000752095	d__Bacteria;p__Firmicutes;c__Clostridia;o__Oscillospirales;f__Butyricicoccaceae;g__Butyricicoccus;g__Butyricicoccus porcorum	0.706781	0.0499782
d__Bacteria;p__Cyanobacteria;c__Cyanobacteriia;o__Cyanobacteriales;f__Phormidiaceae;g__Planktothrix;g__Planktothrix tepida	d__Bacteria;p__Bacteroidota;c__Bacteroidia;o__Bacteroidales;f__Bacteroidaceae;g__Bacteroides;g__Bacteroides uniformis	0.706796	0.0499711
d__Bacteria;p__Firmicutes;c__Bacilli;o__Haloplasmatales;f__Turicibacteraceae;g__Turicibacter	d__Bacteria;p__Firmicutes;c__Bacilli;o__Lactobacillales;f__Streptococcaceae;g__Streptococcus	0.706808	0.0499656
d__Bacteria;p__Firmicutes;c__Clostridia;o__Lachnospirales;f__Lachnospiraceae;g__TF01-11	d__Bacteria;p__Firmicutes;c__Clostridia;o__Lachnospirales;f__Lachnospiraceae;g__Faecalicatena	0.706843	0.0499491
d__Bacteria;p__Bacteroidota;c__Bacteroidia;o__Bacteroidales;f__Bacteroidaceae;g__Bacteroides;g__Bacteroides coprocola	d__Bacteria;p__Firmicutes;c__Clostridia;o__Clostridiales;f__Clostridiaceae;g__Clostridium;g__Clostridium magnum	0.706901	0.0499216
d__Bacteria;p__Firmicutes;c__Desulfitobacteriia;o__Heliobacteriales;f__Heliobacteriaceae;g__Heliobacterium;g__Heliobacterium modesticaldum	d__Bacteria;p__Bacteroidota;c__Bacteroidia;o__Bacteroidales;f__Tannerellaceae;g__Tannerella;g__Tannerella sp003033925	0.706972	0.0498886
d__Bacteria;p__Firmicutes;c__Bacilli;o__Erysipelotrichales;f__Erysipelatoclostridiaceae;g__Erysipelatoclostridium;g__Erysipelatoclostridium sp000752095	d__Bacteria;p__Firmicutes;c__Clostridia;o__Oscillospirales;f__Ruminococcaceae;g__Anaerotruncus;g__Anaerotruncus massiliensis	0.706991	0.0498794
d__Bacteria;p__Firmicutes;c__Clostridia;o__Oscillospirales;f__Ruminococcaceae;g__Massilimaliae;g__Massilimaliae massiliensis	d__Bacteria;p__Firmicutes;c__Bacilli;o__Lactobacillales;f__Vagococcaceae;g__Vagococcus;g__Vagococcus penaei	0.707	0.0498754
d__Bacteria;p__Firmicutes;c__Negativicutes;o__Acidaminococcales;f__Acidaminococcaceae;g__Acidaminococcus	d__Bacteria;p__Bacteroidota;c__Bacteroidia;o__Bacteroidales;f__Dysgonomonadaceae;g__Dysgonomonas	0.707052	0.0498512
d__Bacteria;p__Firmicutes;c__Clostridia;o__Oscillospirales;f__Ruminococcaceae;g__Massilimaliae;g__Massilimaliae massiliensis	d__Bacteria;p__Firmicutes;c__Bacilli;o__Mycoplasmatales;f__Mycoplasmataceae;g__Spiroplasma;g__Spiroplasma melliferum	0.707079	0.0498384
d__Bacteria;p__Firmicutes;c__Bacilli;o__Lactobacillales;f__Aerococcaceae;g__Aerococcus;g__Aerococcus urinaeequi	d__Bacteria;p__Bacteroidota;c__Bacteroidia;o__Bacteroidales;f__Rikenellaceae;g__Alistipes;g__Alistipes sp002159375	0.707109	0.049824
d__Bacteria;p__Firmicutes;c__Clostridia;o__Oscillospirales;f__Oscillospiraceae;g__Oscillibacter;g__Oscillibacter sp000403435	d__Bacteria;p__Firmicutes;c__Bacilli;o__Haloplasmatales;f__Turicibacteraceae;g__Turicibacter;g__Turicibacter sp001543345	0.707115	0.0498213
d__Bacteria;p__Actinobacteriota;c__Coriobacteriia;o__Coriobacteriales;f__Eggerthellaceae;g__Enteroscipio;g__Enteroscipio sp000270285	d__Bacteria;p__Firmicutes;c__Clostridia;o__Oscillospirales;f__Ruminococcaceae;g__Massilimaliae;g__Massilimaliae timonensis	0.707127	0.0498156
NOR	d__Bacteria;p__Firmicutes;c__Bacilli;o__Erysipelotrichales;f__Erysipelotrichaceae;g__Absiella;g__Absiella dolichum	0.707153	0.0498036
d__Bacteria;p__Bacteroidota;c__Bacteroidia;o__Bacteroidales;f__Bacteroidaceae;g__Bacteroides;g__Bacteroides coprophilus	d__Bacteria;p__Proteobacteria;c__Gammaproteobacteria;o__Pseudomonadales;f__Moraxellaceae;g__Acinetobacter;g__Acinetobacter johnsonii	0.707155	0.0498027
d__Bacteria;p__Firmicutes;c__Clostridia;o__Lachnospirales;f__Lachnospiraceae;g__Dorea;g__Dorea sp900086625	d__Bacteria;p__Firmicutes;c__Clostridia;o__Lachnospirales;f__Lachnospiraceae;g__Clostridium;g__Clostridium saccharolyticum	0.707156	0.0498024
d__Bacteria;p__Firmicutes;c__Bacilli;o__Erysipelotrichales;f__Erysipelatoclostridiaceae;g__Erysipelatoclostridium;g__Erysipelatoclostridium sp000752095	d__Bacteria;p__Bacteroidota;c__Bacteroidia;o__Bacteroidales;f__Tannerellaceae;g__Parabacteroides;g__Parabacteroides goldsteinii	0.707159	0.0498008
d__Bacteria;p__Firmicutes;c__Clostridia;o__Oscillospirales;f__Ruminococcaceae;g__Ruthenibacterium;g__Ruthenibacterium lactatiformans	d__Bacteria;p__Firmicutes;c__Clostridia;o__Lachnospirales;f__Lachnospiraceae;g__Hungatella;g__Hungatella saccharolyticum	0.707169	0.0497962
d__Bacteria;p__Firmicutes;c__Clostridia;o__Lachnospirales;f__Lachnospiraceae;g__Anaerostipes;g__Anaerostipes sp001940315	d__Bacteria;p__Firmicutes;c__Clostridia;o__Lachnospirales;f__Lachnospiraceae;g__992a;g__992a sp001940245	0.707181	0.0497907
d__Bacteria;p__Firmicutes;c__Desulfitobacteriia;o__Desulfitobacteriales;f__Desulfitobacteriaceae;g__Desulfosporosinus;g__Desulfosporosinus meridiei	d__Bacteria;p__Firmicutes;c__Bacilli;o__Lactobacillales;f__Enterococcaceae;g__Enterococcus;g__Enterococcus faecalis	0.707183	0.0497896
d__Bacteria;p__Cyanobacteria;c__Cyanobacteriia;o__Cyanobacteriales;f__Chroococcidiopsidaceae;g__Chroogloeocystis	d__Bacteria;p__Bacteroidota;c__Bacteroidia;o__Bacteroidales;f__Tannerellaceae;g__Parabacteroides	0.707192	0.0497854
d__Bacteria;p__Firmicutes;c__Bacilli;o__Erysipelotrichales;f__Erysipelatoclostridiaceae;g__Erysipelatoclostridium;g__Erysipelatoclostridium spiroforme	d__Bacteria;p__Firmicutes;c__Clostridia;o__Lachnospirales;f__Lachnospiraceae;g__Robinsoniella;g__Robinsoniella peoriensis	0.707237	0.0497644
d__Bacteria;p__Firmicutes;c__Clostridia;o__Lachnospirales;f__Lachnospiraceae;g__Anaerostipes;g__Anaerostipes sp001940315	d__Bacteria;p__Bacteroidota;c__Bacteroidia;o__Bacteroidales;f__Rikenellaceae;g__Alistipes;g__Alistipes finegoldii	0.707287	0.049741
d__Bacteria;p__Proteobacteria;c__Gammaproteobacteria;o__Burkholderiales;f__Burkholderiaceae;g__Turicimonas;g__Turicimonas muris	d__Bacteria;p__Proteobacteria;c__Alphaproteobacteria;o__Holosporales;f__Holosporaceae;g__Holospora;g__Holospora undulata	0.707291	0.049739
d__Bacteria;p__Proteobacteria;c__Alphaproteobacteria;o__Micavibrionales;f__Micavibrionaceae;g__Micavibrio	d__Bacteria;p__Actinobacteriota;c__Coriobacteriia;o__Coriobacteriales;f__Eggerthellaceae;g__Gordonibacter	0.707304	0.0497328
d__Bacteria;p__Actinobacteriota;c__Coriobacteriia;o__Coriobacteriales;f__Eggerthellaceae;g__Enteroscipio;g__Enteroscipio sp000270285	d__Bacteria;p__Cyanobacteria;c__Cyanobacteriia;o__Cyanobacteriales;f__Chroococcidiopsidaceae;g__Chroogloeocystis;g__Chroogloeocystis cyanobacterium	0.707335	0.0497186
d__Bacteria;p__Firmicutes;c__Bacilli;o__Erysipelotrichales;f__Erysipelatoclostridiaceae;g__Beduini;g__Beduini massiliensis	d__Bacteria;p__Bacteroidota;c__Bacteroidia;o__Bacteroidales;f__Bacteroidaceae;g__Bacteroides;g__Bacteroides ndongoniae	0.707352	0.0497103
d__Bacteria;p__Actinobacteriota;c__Coriobacteriia;o__Coriobacteriales;f__Atopobiaceae;g__Olsenella;g__Olsenella umbonata	d__Bacteria;p__Cyanobacteria;c__Cyanobacteriia;o__Cyanobacteriales;f__Nostocaceae;g__Fischerella;g__Fischerella thermalis	0.707361	0.0497062
d__Bacteria;p__Bacteroidota;c__Bacteroidia;o__Bacteroidales;f__Dysgonomonadaceae;g__Dysgonomonas;g__Dysgonomonas macrotermitis	d__Bacteria;p__Firmicutes;c__Bacilli;o__Lactobacillales;f__Enterococcaceae;g__Enterococcus;g__Enterococcus faecalis	0.707362	0.0497057
d__Bacteria;p__Firmicutes;c__Bacilli;o__Mycoplasmatales;f__Mycoplasmataceae;g__Spiroplasma;g__Spiroplasma kunkelii	d__Bacteria;p__Firmicutes;c__Bacilli;o__Lactobacillales;f__Streptococcaceae;g__Streptococcus;g__Streptococcus thermophilus	0.707394	0.0496906
d__Bacteria;p__Firmicutes;c__Clostridia;o__Oscillospirales;f__Ruminococcaceae;g__Soleaferrea;g__Soleaferrea massiliensis	d__Bacteria;p__Bacteroidota;c__Bacteroidia;o__Bacteroidales;f__Bacteroidaceae;g__Bacteroides;g__Bacteroides ndongoniae	0.707426	0.0496758
d__Bacteria;p__Firmicutes;c__Bacilli;o__Bacillales;f__Bacillaceae;g__Bacillus;g__Bacillus toyonensis	d__Bacteria;p__Firmicutes;c__Bacilli;o__Lactobacillales;f__Enterococcaceae;g__Enterococcus;g__Enterococcus cecorum	0.70744	0.0496691
d__Bacteria;p__Firmicutes;c__Clostridia;o__Oscillospirales;f__Ruminococcaceae;g__Marseille-P2935;g__Marseille-P2935 sp900104565	d__Bacteria;p__Firmicutes;c__Bacilli;o__Mycoplasmatales;f__Mycoplasmataceae;g__Spiroplasma;g__Spiroplasma mirum	0.707452	0.0496635
d__Bacteria;p__Firmicutes;c__Bacilli;o__Lactobacillales;f__Vagococcaceae;g__Vagococcus	d__Bacteria;p__Cyanobacteria;c__Cyanobacteriia;o__Cyanobacteriales;f__Nostocaceae;g__Anabaena	0.707454	0.0496627
NOR	d__Bacteria;p__Bacteroidota;c__Bacteroidia;o__Bacteroidales;f__Rikenellaceae;g__Alistipes;g__Alistipes putredinis	0.707516	0.0496335
d__Bacteria;p__Firmicutes;c__Bacilli;o__Staphylococcales;f__Staphylococcaceae;g__Staphylococcus;g__Staphylococcus piscifermentans	d__Bacteria;p__Firmicutes;c__Bacilli;o__Erysipelotrichales;f__Erysipelatoclostridiaceae;g__Beduini;g__Beduini massiliensis	0.707572	0.0496073
d__Bacteria;p__Cyanobacteria;c__Cyanobacteriia;o__Cyanobacteriales;f__Chroococcidiopsidaceae;g__Chroogloeocystis;g__Chroogloeocystis cyanobacterium	d__Bacteria;p__Firmicutes;c__Clostridia;o__Lachnospirales;f__Lachnospiraceae;g__Hungatella;g__Hungatella celerecrescens	0.707579	0.0496042
d__Bacteria;p__Firmicutes;c__Clostridia;o__Lachnospirales;f__Lachnospiraceae;g__Dorea;g__Dorea sp900086625	d__Bacteria;p__Firmicutes;c__Clostridia;o__Oscillospirales;f__Oscillospiraceae;g__Marseille-P3106;g__Marseille-P3106 sp900169975	0.70759	0.0495993
d__Bacteria;p__Firmicutes;c__Bacilli;o__Lactobacillales;f__Lactobacillaceae;g__Pediococcus;g__Pediococcus damnosus	d__Bacteria;p__Firmicutes;c__Clostridia;o__Lachnospirales;f__Lachnospiraceae;g__COE1;g__COE1 sp000403335	0.70764	0.0495755
d__Bacteria;p__Firmicutes;c__Clostridia;o__Oscillospirales;f__Acutalibacteraceae;g__Acutalibacter	d__Bacteria;p__Firmicutes;c__Clostridia;o__Lachnospirales;f__Lachnospiraceae;g__Roseburia	0.707683	0.0495556
d__Bacteria;p__Firmicutes;c__Bacilli;o__Bacillales;f__Bacillaceae;g__Bacillus;g__Bacillus thuringiensis	d__Bacteria;p__Firmicutes;c__Clostridia;o__Oscillospirales;f__Ruminococcaceae;g__Anaerotruncus;g__Anaerotruncus rubiinfantis	0.70772	0.0495385
d__Bacteria;p__Firmicutes;c__Clostridia;o__Oscillospirales;f__Oscillospiraceae;g__Lawsonibacter;g__Lawsonibacter sp000492175	d__Bacteria;p__Cyanobacteria;c__Cyanobacteriia;o__Cyanobacteriales;f__Nostocaceae;g__Fischerella;g__Fischerella sp000447295	0.707747	0.0495259
d__Bacteria;p__Firmicutes;c__Bacilli;o__Erysipelotrichales;f__Erysipelatoclostridiaceae;g__Erysipelatoclostridium;g__Erysipelatoclostridium spiroforme	d__Bacteria;p__Bacteroidota;c__Bacteroidia;o__Bacteroidales;f__Bacteroidaceae;g__Bacteroides;g__Bacteroides ndongoniae	0.707796	0.0495027
d__Bacteria;p__Bacteroidota;c__Bacteroidia;o__Bacteroidales;f__Bacteroidaceae;g__Bacteroides;g__Bacteroides fragilis	d__Bacteria;p__Firmicutes;c__Clostridia;o__Oscillospirales;f__Oscillospiraceae;g__Flavonifractor;g__Flavonifractor sp000508885	0.707802	0.0495
d__Bacteria;p__Firmicutes;c__Bacilli;o__Mycoplasmatales;f__Mycoplasmataceae;g__Mesoplasma;g__Mesoplasma florum	d__Bacteria;p__Firmicutes;c__Bacilli;o__Bacillales;f__Bacillaceae;g__Bacillus;g__Bacillus sp002556365	0.707888	0.0494598
d__Bacteria;p__Firmicutes;c__Bacilli;o__Erysipelotrichales;f__Erysipelotrichaceae;g__Solobacterium;g__Solobacterium extructa	d__Bacteria;p__Firmicutes;c__Bacilli;o__Izemoplasmatales;f__Izemoplasmataceae;g__Izemoplasma;g__Izemoplasma sp000755705	0.707891	0.0494586
d__Bacteria;p__Firmicutes;c__Clostridia;o__Lachnospirales;f__Lachnospiraceae;g__Eubacterium;g__Eubacterium plexicaudatum	d__Bacteria;p__Firmicutes;c__Clostridia;o__Lachnospirales;f__Lachnospiraceae;g__Faecalicatena;g__Faecalicatena contorta	0.707901	0.0494538
d__Bacteria;p__Firmicutes;c__Desulfitobacteriia;o__Heliobacteriales;f__Heliobacteriaceae;g__Heliobacterium;g__Heliobacterium modesticaldum	d__Bacteria;p__Bacteroidota;c__Bacteroidia;o__Bacteroidales;f__Bacteroidaceae;g__Bacteroides;g__Bacteroides fragilis	0.707971	0.049421
d__Bacteria;p__Firmicutes;c__Clostridia;o__Lachnospirales;f__Lachnospiraceae;g__Faecalicatena;g__Faecalicatena gnavus	d__Bacteria;p__Firmicutes;c__Clostridia;o__SK-Y3;f__SK-Y3;g__SK-Y3;g__SK-Y3 sp002252565	0.707972	0.0494206
d__Bacteria;p__Firmicutes;c__Bacilli;o__Erysipelotrichales;f__Erysipelotrichaceae;g__Absiella;g__Absiella sp000163515	d__Bacteria;p__Firmicutes;c__Clostridia;o__Oscillospirales;f__Ruminococcaceae;g__Provencibacterium;g__Provencibacterium massiliense	0.70798	0.0494171
d__Bacteria;p__Firmicutes;c__Bacilli;o__Erysipelotrichales;f__Erysipelatoclostridiaceae;g__Beduini;g__Beduini massiliensis	d__Bacteria;p__Bacteroidota;c__Bacteroidia;o__Bacteroidales;f__Rikenellaceae;g__Alistipes;g__Alistipes onderdonkii	0.707984	0.0494149
NOR	d__Bacteria;p__Firmicutes;c__Clostridia;o__Peptostreptococcales;f__Anaerovoracaceae;g__Mogibacterium	0.707988	0.0494133
d__Bacteria;p__Firmicutes;c__Clostridia;o__Oscillospirales;f__Ruminococcaceae;g__Negativibacillus;g__Negativibacillus massiliensis	d__Bacteria;p__Firmicutes;c__Clostridia;o__Oscillospirales;f__Butyricicoccaceae;g__Agathobaculum;g__Agathobaculum sp900291975	0.70801	0.0494029
d__Bacteria;p__Firmicutes;c__Clostridia;o__Lachnospirales;f__Lachnospiraceae;g__Dorea;g__Dorea sp900086625	d__Bacteria;p__Firmicutes;c__Clostridia;o__Lachnospirales;f__Lachnospiraceae;g__Eubacterium;g__Eubacterium sp000270305	0.708028	0.0493944
d__Bacteria;p__Firmicutes;c__Clostridia;o__Lachnospirales;f__Lachnospiraceae;g__Lachnospira;g__Lachnospira eligens	d__Bacteria;p__Firmicutes;c__Bacilli;o__Lactobacillales;f__Enterococcaceae;g__Enterococcus;g__Enterococcus asini	0.708158	0.0493341
d__Bacteria;p__Firmicutes;c__Clostridia;o__Acetivibrionales;f__Acetivibrionaceae;g__Ruminiclostridium;g__Ruminiclostridium sp001717745	d__Bacteria;p__Bacteroidota;c__Bacteroidia;o__Bacteroidales;f__Tannerellaceae;g__Parabacteroides;g__Parabacteroides merdae	0.708158	0.0493338
d__Bacteria;p__Bacteroidota;c__Bacteroidia;o__Bacteroidales;f__Coprobacteraceae;g__Coprobacter;g__Coprobacter fastidiosus	d__Bacteria;p__Bacteroidota;c__Bacteroidia;o__Bacteroidales;f__Bacteroidaceae;g__Prevotella;g__Prevotella intermedia	0.708162	0.0493321
d__Bacteria;p__Firmicutes;c__Desulfitobacteriia;o__Desulfitobacteriales;f__Desulfitobacteriaceae;g__Desulfosporosinus;g__Desulfosporosinus meridiei	d__Bacteria;p__Firmicutes;c__Bacilli;o__Erysipelotrichales;f__Erysipelotrichaceae;g__Dielma;g__Dielma fastidiosa	0.708167	0.0493297
d__Bacteria;p__Firmicutes;c__Clostridia;o__Lachnospirales;f__Lachnospiraceae;g__COE1;g__COE1 sp000403335	d__Bacteria;p__Firmicutes;c__Bacilli;o__Mycoplasmatales;f__Mycoplasmataceae;g__Mycoplasma;g__Mycoplasma capricolum	0.708168	0.0493294
d__Bacteria;p__Firmicutes;c__Clostridia;o__Lachnospirales;f__Lachnospiraceae;g__Eubacterium;g__Eubacterium hallii	d__Bacteria;p__Firmicutes;c__Clostridia;o__Christensenellales;f__CAG-74;g__OEMS01;g__OEMS01 sp900199405	0.708212	0.0493087
d__Bacteria;p__Firmicutes;c__Clostridia;o__Lachnospirales;f__Lachnospiraceae;g__Blautia;g__Blautia sp900120295	d__Bacteria;p__Firmicutes;c__Clostridia;o__Lachnospirales;f__Lachnospiraceae;g__Lachnoclostridium;g__Lachnoclostridium sp900078195	0.708238	0.0492967
d__Bacteria;p__Firmicutes;c__Clostridia;o__Acetivibrionales;f__Acetivibrionaceae;g__Herbivorax;g__Herbivorax saccincola	d__Bacteria;p__Firmicutes;c__Bacilli;o__Erysipelotrichales;f__Erysipelatoclostridiaceae;g__Stoquefichus;g__Stoquefichus sp001244545	0.70825	0.0492912
d__Bacteria;p__Firmicutes;c__Clostridia;o__Lachnospirales;f__Lachnospiraceae;g__Eubacterium;g__Eubacterium hallii	d__Bacteria;p__Bacteroidota;c__Bacteroidia;o__Bacteroidales;f__Bacteroidaceae;g__Prevotellamassilia;g__Prevotellamassilia sp002933955	0.708259	0.049287
d__Bacteria;p__Bacteroidota;c__Bacteroidia;o__Bacteroidales;f__Bacteroidaceae;g__CAG-462;g__CAG-462 sp900291465	d__Bacteria;p__Firmicutes;c__Negativicutes;o__Acidaminococcales;f__Acidaminococcaceae;g__Acidaminococcus;g__Acidaminococcus intestini	0.708264	0.0492846
d__Bacteria;p__Firmicutes;c__Bacilli;o__Bacillales;f__Planococcaceae	d__Bacteria;p__Firmicutes;c__Bacilli;o__Acholeplasmatales;f__Acholeplasmataceae	0.708293	0.049271
d__Bacteria;p__Firmicutes;c__Bacilli;o__Lactobacillales;f__Lactobacillaceae;g__Pediococcus;g__Pediococcus inopinatus	d__Bacteria;p__Firmicutes;c__Bacilli;o__Mycoplasmatales;f__Mycoplasmataceae;g__Spiroplasma;g__Spiroplasma sabaudiense	0.708338	0.0492503
d__Bacteria;p__Firmicutes;c__Bacilli;o__Acholeplasmatales;f__Acholeplasmataceae;g__Acholeplasma;g__Acholeplasma brassicae	d__Bacteria;p__Firmicutes;c__Clostridia;o__Christensenellales;f__Christensenellaceae;g__Christensenella;g__Christensenella minuta	0.708366	0.0492372
d__Bacteria;p__Firmicutes;c__Clostridia;o__Lachnospirales;f__Lachnospiraceae;g__Lachnobacterium;g__Lachnobacterium bovis	d__Bacteria;p__Firmicutes;c__Bacilli;o__Erysipelotrichales;f__Erysipelotrichaceae;g__Holdemania;g__Holdemania sp900120005	0.708408	0.0492175
d__Bacteria;p__Firmicutes;c__Clostridia;o__Acetivibrionales;f__Acetivibrionaceae;g__Herbivorax	d__Bacteria;p__Firmicutes;c__Bacilli;o__Erysipelotrichales;f__Erysipelatoclostridiaceae;g__Stoquefichus	0.708477	0.0491855
d__Bacteria;p__Firmicutes;c__TC1;o__TC1;f__TC1;g__TC1;g__TC1 sp001584725	d__Bacteria;p__Firmicutes;c__Clostridia;o__Lachnospirales;f__Lachnospiraceae;g__Coprococcus;g__Coprococcus sp000154245	0.708479	0.0491843
d__Bacteria;p__Actinobacteriota;c__Coriobacteriia;o__Coriobacteriales;f__Eggerthellaceae;g__Enteroscipio;g__Enteroscipio rubneri	d__Bacteria;p__Firmicutes;c__Clostridia;o__Lachnospirales;f__Lachnospiraceae;g__Blautia;g__Blautia hansenii	0.708498	0.0491757
d__Bacteria;p__Firmicutes;c__Clostridia;o__Oscillospirales;f__Oscillospiraceae;g__Oscillibacter;g__Oscillibacter ruminantium	d__Bacteria;p__Bacteroidota;c__Bacteroidia;o__Bacteroidales;f__Bacteroidaceae;g__Bacteroides;g__Bacteroides heparinolyticus	0.708503	0.0491733
d__Bacteria;p__Firmicutes;c__Clostridia;o__Acetivibrionales;f__Acetivibrionaceae;g__Ruminiclostridium;g__Ruminiclostridium sp001717745	d__Bacteria;p__Firmicutes;c__Clostridia;o__Lachnospirales;f__Lachnospiraceae;g__Anaerostipes;g__Anaerostipes hadrus	0.70852	0.0491656
d__Bacteria;p__Firmicutes;c__Bacilli;o__Mycoplasmatales;f__Mycoplasmataceae;g__Spiroplasma;g__Spiroplasma litorale	d__Bacteria;p__Bacteroidota;c__Bacteroidia;o__Bacteroidales;f__Tannerellaceae;g__Parabacteroides;g__Parabacteroides distasonis	0.708536	0.0491582
d__Bacteria;p__Firmicutes;c__Clostridia;o__Lachnospirales;f__Lachnospiraceae;g__14-2;g__14-2 sp000403255	d__Bacteria;p__Firmicutes;c__Clostridia;o__Lachnospirales;f__Lachnospiraceae;g__Eubacterium;g__Eubacterium sp000270305	0.708549	0.0491519
d__Bacteria;p__Bacteroidota;c__Bacteroidia;o__Bacteroidales;f__Bacteroidaceae;g__Prevotellamassilia;g__Prevotellamassilia timonensis	d__Bacteria;p__Firmicutes;c__Bacilli;o__Lactobacillales;f__Lactobacillaceae;g__Lactobacillus;g__Lactobacillus sp002911475	0.708553	0.0491502
d__Bacteria;p__Firmicutes;c__Bacilli;o__Lactobacillales;f__Aerococcaceae	d__Bacteria;p__Firmicutes;c__Clostridia;o__Christensenellales;f__Christensenellaceae	0.708559	0.0491476
d__Bacteria;p__Firmicutes;c__Clostridia;o__Lachnospirales;f__Lachnospiraceae;g__Dorea;g__Dorea sp900312975	d__Bacteria;p__Firmicutes;c__Clostridia;o__Lachnospirales;f__Lachnospiraceae;g__Butyrivibrio;g__Butyrivibrio proteoclasticus	0.708609	0.0491242
d__Bacteria;p__Cyanobacteria;c__Cyanobacteriia;o__Cyanobacteriales;f__Chroococcidiopsidaceae	d__Bacteria;p__Bacteroidota;c__Bacteroidia;o__Bacteroidales;f__Tannerellaceae	0.708611	0.0491233
d__Bacteria;p__Firmicutes;c__Clostridia;o__Lachnospirales;f__Lachnospiraceae;g__992a;g__992a sp001940245	d__Bacteria;p__Firmicutes;c__Clostridia;o__Lachnospirales;f__Lachnospiraceae;g__Dorea;g__Dorea phocaeense	0.708624	0.0491169
d__Bacteria;p__Firmicutes;c__Bacilli;o__Mycoplasmatales;f__Mycoplasmataceae;g__Spiroplasma;g__Spiroplasma kunkelii	d__Bacteria;p__Cyanobacteria;c__Cyanobacteriia;o__Cyanobacteriales;f__Nostocaceae;g__Trichormus;g__Trichormus azollae	0.708637	0.049111
d__Bacteria;p__Firmicutes;c__Bacilli;o__Bacillales;f__Bacillaceae;g__Bacillus;g__Bacillus sp002556365	d__Bacteria;p__Firmicutes;c__Clostridia;o__Lachnospirales;f__Lachnospiraceae;g__Dorea;g__Dorea sp900086625	0.70867	0.0490957
d__Bacteria;p__Cyanobacteria;c__Cyanobacteriia;o__Cyanobacteriales;f__Nostocaceae;g__Nodularia;g__Nodularia spumigena	d__Bacteria;p__Firmicutes;c__Clostridia;o__Oscillospirales;f__Butyricicoccaceae;g__Agathobaculum;g__Agathobaculum sp900291975	0.708703	0.0490804
d__Bacteria;p__Firmicutes;c__Clostridia;o__Lachnospirales;f__Anaerotignaceae;g__Anaerotignum;g__Anaerotignum lactatifermentans	d__Bacteria;p__Firmicutes;c__Clostridia;o__Acetivibrionales;f__Acetivibrionaceae;g__Ruminiclostridium;g__Ruminiclostridium sp001717745	0.708728	0.0490689
d__Bacteria;p__Bacteroidota;c__Bacteroidia;o__Bacteroidales;f__Bacteroidaceae;g__Bacteroides;g__Bacteroides vulgatus	d__Bacteria;p__Firmicutes;c__Clostridia;o__Acetivibrionales;f__Acetivibrionaceae;g__Ruminiclostridium;g__Ruminiclostridium sp000244875	0.708754	0.0490567
d__Bacteria;p__Firmicutes;c__Clostridia;o__Oscillospirales;f__Oscillospiraceae;g__Oscillibacter;g__Oscillibacter sp900066435	d__Bacteria;p__Firmicutes;c__Clostridia;o__Oscillospirales;f__Ruminococcaceae;g__Phocea;g__Phocea massiliensis	0.708778	0.0490456
d__Bacteria;p__Firmicutes;c__Bacilli;o__Mycoplasmatales;f__Mycoplasmataceae;g__Mesoplasma;g__Mesoplasma melaleucae	d__Bacteria;p__Firmicutes;c__Bacilli;o__Acholeplasmatales;f__Acholeplasmataceae;g__Acholeplasma;g__Acholeplasma brassicae	0.708783	0.0490431
d__Bacteria;p__Bacteroidota;c__Bacteroidia;o__Bacteroidales;f__Bacteroidaceae;g__CAG-462	d__Bacteria;p__Bacteroidota;c__Bacteroidia;o__Bacteroidales;f__Tannerellaceae;g__Tannerella	0.708817	0.0490277
d__Bacteria;p__Firmicutes;c__Clostridia;o__Lachnospirales;f__Lachnospiraceae;g__Agathobacter	d__Bacteria;p__Firmicutes;c__Clostridia;o__Lachnospirales;f__Lachnospiraceae;g__Faecalicatena	0.70882	0.0490259
d__Bacteria;p__Firmicutes;c__Clostridia;o__Acetivibrionales;f__Acetivibrionaceae;g__Acetivibrio;g__Acetivibrio cellulolyticus	d__Bacteria;p__Firmicutes;c__Bacilli;o__Erysipelotrichales;f__Erysipelotrichaceae;g__Solobacterium;g__Solobacterium extructa	0.708852	0.0490115
d__Bacteria;p__Bacteroidota;c__Bacteroidia;o__Bacteroidales;f__Bacteroidaceae;g__Bacteroides;g__Bacteroides ilei	d__Bacteria;p__Bacteroidota;c__Bacteroidia;o__Bacteroidales;f__Bacteroidaceae;g__Prevotella;g__Prevotella intermedia	0.708913	0.0489827
d__Bacteria;p__Firmicutes;c__Bacilli;o__Mycoplasmatales;f__Mycoplasmataceae;g__Tullyiplasma;g__Tullyiplasma syrphidae	d__Bacteria;p__Firmicutes;c__Clostridia;o__Oscillospirales;f__Acutalibacteraceae;g__Clostridium;g__Clostridium merdae	0.708915	0.0489818
d__Bacteria;p__Firmicutes;c__Clostridia;o__Oscillospirales;f__Oscillospiraceae;g__Lawsonibacter;g__Lawsonibacter sp000177015	d__Bacteria;p__Firmicutes;c__Clostridia;o__Lachnospirales;f__Lachnospiraceae;g__Clostridium;g__Clostridium saccharolyticum	0.708927	0.0489766
d__Bacteria;p__Firmicutes;c__Clostridia;o__Oscillospirales;f__Oscillospiraceae;g__Oscillibacter;g__Oscillibacter sp000403435	d__Bacteria;p__Firmicutes;c__Bacilli;o__Lactobacillales;f__Vagococcaceae;g__Vagococcus;g__Vagococcus penaei	0.708934	0.0489733
d__Bacteria;p__Bacteroidota;c__Bacteroidia;o__Bacteroidales;f__Bacteroidaceae;g__Prevotellamassilia;g__Prevotellamassilia timonensis	d__Bacteria;p__Firmicutes;c__Bacilli;o__Lactobacillales;f__Lactobacillaceae;g__Lactobacillus;g__Lactobacillus helveticus	0.709005	0.0489403
d__Bacteria;p__Actinobacteriota;c__Coriobacteriia;o__Coriobacteriales;f__Eggerthellaceae;g__Gordonibacter;g__Gordonibacter urolithinfaciens	d__Bacteria;p__Firmicutes;c__Clostridia;o__Oscillospirales;f__Acutalibacteraceae;g__Anaeromassilibacillus;g__Anaeromassilibacillus sp001305115	0.709013	0.0489366
d__Bacteria;p__Bacteroidota;c__Bacteroidia;o__Bacteroidales;f__Bacteroidaceae;g__Bacteroides;g__Bacteroides coprophilus	d__Bacteria;p__Proteobacteria;c__Gammaproteobacteria;o__Burkholderiales;f__Burkholderiaceae;g__Parasutterella;g__Parasutterella excrementihominis	0.709031	0.0489283
d__Bacteria;p__Firmicutes;c__Clostridia;o__Lachnospirales;f__Lachnospiraceae;g__Coprococcus;g__Coprococcus eutactus	d__Bacteria;p__Firmicutes;c__Clostridia;o__Oscillospirales;f__Ruminococcaceae;g__Ruminococcus;g__Ruminococcus flavefaciens	0.709032	0.0489275
d__Bacteria;p__Firmicutes;c__Clostridia;o__Christensenellales;f__CAG-74	d__Bacteria;p__Cyanobacteria;c__Cyanobacteriia;o__Cyanobacteriales;f__Coleofasciculaceae	0.709035	0.0489263
d__Bacteria;p__Firmicutes;c__Bacilli;o__Erysipelotrichales;f__Erysipelotrichaceae;g__Absiella	d__Bacteria;p__Firmicutes;c__Bacilli;o__Erysipelotrichales;f__Erysipelotrichaceae;g__Anaerorhabdus	0.70905	0.0489194
d__Bacteria;p__Firmicutes;c__Bacilli;o__Erysipelotrichales;f__Erysipelatoclostridiaceae;g__Erysipelatoclostridium;g__Erysipelatoclostridium sp003024675	d__Bacteria;p__Firmicutes;c__Clostridia;o__Lachnospirales;f__Lachnospiraceae;g__Dorea;g__Dorea sp000403475	0.709057	0.048916
d__Bacteria;p__Firmicutes;c__Clostridia;o__Lachnospirales;f__Cellulosilyticaceae;g__Niameybacter;g__Niameybacter massiliensis	d__Bacteria;p__Cyanobacteria;c__Cyanobacteriia;o__Cyanobacteriales;f__Oscillatoriaceae;g__Planktothricoides;g__Planktothricoides sp001276715	0.709083	0.0489043
d__Bacteria;p__Firmicutes;c__Clostridia;o__Oscillospirales;f__Ruminococcaceae;g__Ruminococcus;g__Ruminococcus sp000686125	d__Bacteria;p__Firmicutes;c__Bacilli;o__Bacillales;f__Bacillaceae;g__Bacillus;g__Bacillus sp002559405	0.709099	0.0488968
d__Bacteria;p__Bacteroidota;c__Bacteroidia;o__Bacteroidales;f__Tannerellaceae;g__Parabacteroides;g__Parabacteroides distasonis	d__Bacteria;p__Bacteroidota;c__Bacteroidia;o__Bacteroidales;f__Bacteroidaceae;g__Bacteroides;g__Bacteroides ndongoniae	0.709154	0.048871
d__Bacteria;p__Firmicutes;c__Clostridia;o__Lachnospirales;f__Cellulosilyticaceae;g__Niameybacter	d__Bacteria;p__Cyanobacteria;c__Cyanobacteriia;o__Cyanobacteriales;f__Oscillatoriaceae;g__Planktothricoides	0.709211	0.0488447
d__Bacteria;p__Firmicutes;c__Clostridia;o__Lachnospirales;f__Lachnospiraceae;g__Lachnobacterium;g__Lachnobacterium bovis	d__Bacteria;p__Firmicutes;c__Clostridia;o__Lachnospirales;f__Lachnospiraceae;g__Robinsoniella;g__Robinsoniella peoriensis	0.709241	0.048831
d__Bacteria;p__Firmicutes;c__Clostridia;o__Lachnospirales;f__Lachnospiraceae;g__Robinsoniella	d__Bacteria;p__Firmicutes;c__Clostridia;o__Lachnospirales;f__Lachnospiraceae;g__Lachnobacterium	0.709242	0.0488303
d__Bacteria;p__Firmicutes;c__Clostridia;o__Lachnospirales;f__Lachnospiraceae;g__Robinsoniella;g__Robinsoniella peoriensis	d__Bacteria;p__Firmicutes;c__Clostridia;o__Oscillospirales;f__Ruminococcaceae;g__Neobitarella;g__Neobitarella massiliensis	0.709248	0.0488279
d__Bacteria;p__Firmicutes;c__Bacilli;o__Mycoplasmatales;f__Mycoplasmataceae;g__Spiroplasma;g__Spiroplasma poulsonii	d__Bacteria;p__Firmicutes;c__Bacilli;o__Bacillales;f__Bacillaceae;g__Bacillus;g__Bacillus mycoides	0.709254	0.0488249
d__Bacteria;p__Firmicutes;c__Clostridia;o__Lachnospirales;f__Lachnospiraceae;g__COE1	d__Bacteria;p__Firmicutes;c__Clostridia;o__Peptostreptococcales;f__Anaerovoracaceae;g__Mogibacterium	0.709308	0.0487999
d__Bacteria;p__Firmicutes;c__Clostridia;o__Lachnospirales;f__Lachnospiraceae;g__Clostridium;g__Clostridium clostridioforme	d__Bacteria;p__Firmicutes;c__Clostridia;o__Lachnospirales;f__Lachnospiraceae;g__TF01-11;g__TF01-11 sp001414325	0.709315	0.0487967
d__Bacteria;p__Bacteroidota;c__Bacteroidia;o__Bacteroidales;f__Barnesiellaceae;g__Barnesiella;g__Barnesiella viscericola	d__Bacteria;p__Bacteroidota;c__Bacteroidia;o__Bacteroidales;f__Bacteroidaceae;g__Bacteroides;g__Bacteroides massiliensis	0.709382	0.0487654
d__Bacteria;p__Cyanobacteria;c__Cyanobacteriia;o__Cyanobacteriales;f__Nostocaceae;g__Nostoc;g__Nostoc sp002949735	d__Bacteria;p__Firmicutes;c__Clostridia;o__Oscillospirales;f__Oscillospiraceae;g__Oscillibacter;g__Oscillibacter valericigenes	0.709396	0.0487593
d__Bacteria;p__Bacteroidota;c__Bacteroidia;o__Bacteroidales;f__Bacteroidaceae;g__Bacteroides;g__Bacteroides coprocola	d__Bacteria;p__Firmicutes;c__Clostridia;o__Lachnospirales;f__Lachnospiraceae;g__Lachnoclostridium;g__Lachnoclostridium sp900078195	0.709412	0.0487518
d__Bacteria;p__Firmicutes;c__Clostridia;o__Lachnospirales;f__Lachnospiraceae;g__COE1;g__COE1 sp000403335	d__Bacteria;p__Firmicutes;c__Bacilli;o__Lactobacillales;f__Streptococcaceae;g__Streptococcus;g__Streptococcus sp001556435	0.709413	0.0487514
d__Bacteria;p__Cyanobacteria;c__Cyanobacteriia;o__Cyanobacteriales;f__Nostocaceae;g__Fischerella;g__Fischerella thermalis	d__Bacteria;p__Actinobacteriota;c__Coriobacteriia;o__Coriobacteriales;f__Atopobiaceae;g__Olsenella;g__Olsenella sp002159735	0.70945	0.048734
d__Bacteria;p__Firmicutes;c__Clostridia;o__Lachnospirales;f__Lachnospiraceae;g__Blautia	d__Bacteria;p__Firmicutes;c__Clostridia;o__Lachnospirales;f__Lachnospiraceae;g__Eubacterium	0.709454	0.0487324
d__Bacteria;p__Firmicutes;c__Desulfitobacteriia;o__Desulfitobacteriales;f__Desulfitobacteriaceae;g__Desulfitobacterium;g__Desulfitobacterium hafniense	d__Bacteria;p__Firmicutes;c__Desulfitobacteriia;o__Desulfitobacteriales;f__Syntrophobotulaceae;g__Syntrophobotulus;g__Syntrophobotulus glycolicus	0.709463	0.048728
d__Bacteria;p__Firmicutes;c__Clostridia;o__Oscillospirales;f__Butyricicoccaceae;g__Butyricicoccus;g__Butyricicoccus porcorum	d__Bacteria;p__Firmicutes;c__Bacilli;o__Staphylococcales;f__Gemellaceae;g__Gemella;g__Gemella massiliensis	0.709474	0.0487233
d__Bacteria;p__Firmicutes;c__Bacilli;o__Lactobacillales;f__Streptococcaceae	d__Bacteria;p__Firmicutes;c__Bacilli;o__Staphylococcales;f__Staphylococcaceae	0.709483	0.048719
d__Bacteria;p__Firmicutes;c__Bacilli;o__Bacillales;f__Bacillaceae;g__Bacillus;g__Bacillus thuringiensis	d__Bacteria;p__Firmicutes;c__Bacilli;o__Staphylococcales;f__Gemellaceae;g__Gemella;g__Gemella massiliensis	0.709511	0.0487058
d__Bacteria;p__Firmicutes;c__Clostridia;o__Lachnospirales;f__Lachnospiraceae;g__TF01-11;g__TF01-11 sp001414325	d__Bacteria;p__Firmicutes;c__Clostridia;o__Lachnospirales;f__Lachnospiraceae;g__Eubacterium;g__Eubacterium sp000270305	0.709524	0.0486998
d__Bacteria;p__Firmicutes;c__Clostridia;o__Lachnospirales;f__Lachnospiraceae;g__992a	d__Bacteria;p__Firmicutes;c__Clostridia;o__Acetivibrionales;f__Acetivibrionaceae;g__Ruminiclostridium	0.709539	0.0486929
d__Bacteria;p__Firmicutes;c__Clostridia;o__Oscillospirales;f__Ruminococcaceae;g__Ruthenibacterium	d__Bacteria;p__Firmicutes;c__Clostridia;o__Lachnospirales;f__Lachnospiraceae;g__Lachnoclostridium	0.709603	0.0486634
d__Bacteria;p__Bacteroidota;c__Bacteroidia;o__Bacteroidales;f__Bacteroidaceae;g__Prevotella;g__Prevotella oryzae	d__Bacteria;p__Firmicutes;c__Bacilli;o__Lactobacillales;f__Lactobacillaceae;g__Lactobacillus;g__Lactobacillus amylolyticus	0.709617	0.0486571
d__Bacteria;p__Desulfobacterota;c__Desulfovibrionia;o__Desulfovibrionales;f__Desulfovibrionaceae;g__Desulfovibrio	d__Bacteria;p__Bacteroidota;c__Bacteroidia;o__Bacteroidales;f__Marinifilaceae;g__Odoribacter	0.709638	0.0486473
d__Bacteria;p__Cyanobacteria;c__Cyanobacteriia;o__Cyanobacteriales;f__Nostocaceae	d__Bacteria;p__Cyanobacteria;c__Cyanobacteriia;o__Phormidesmiales;f__Phormidesmiaceae	0.709645	0.048644
d__Bacteria;p__Firmicutes;c__Clostridia;o__Lachnospirales;f__Lachnospiraceae;g__F0428;g__F0428 sp003043955	d__Bacteria;p__Firmicutes;c__Bacilli;o__Erysipelotrichales;f__Erysipelatoclostridiaceae;g__Erysipelatoclostridium;g__Erysipelatoclostridium sp003024675	0.709648	0.0486428
d__Bacteria;p__Actinobacteriota;c__Coriobacteriia;o__Coriobacteriales;f__Eggerthellaceae;g__Raoultibacter	d__Bacteria;p__Firmicutes;c__Clostridia;o__Oscillospirales;f__Acutalibacteraceae;g__Clostridium	0.709662	0.0486361
d__Bacteria;p__Firmicutes;c__Clostridia;o__Oscillospirales;f__Acutalibacteraceae;g__Ruminococcus;g__Ruminococcus bromii	d__Bacteria;p__Firmicutes;c__Clostridia;o__Acetivibrionales;f__Acetivibrionaceae;g__Ruminiclostridium;g__Ruminiclostridium sp000244875	0.709686	0.0486252
d__Bacteria;p__Firmicutes;c__Bacilli;o__Erysipelotrichales;f__Erysipelotrichaceae;g__Merdibacter;g__Merdibacter massiliensis	d__Bacteria;p__Firmicutes;c__Clostridia;o__Lachnospirales;f__Lachnospiraceae;g__Lachnoclostridium;g__Lachnoclostridium sp900078195	0.709688	0.048624
d__Bacteria;p__Proteobacteria;c__Gammaproteobacteria;o__Enterobacterales;f__Enterobacteriaceae;g__Escherichia;g__Escherichia coli	d__Bacteria;p__Firmicutes;c__Dehalobacteriia;o__Dehalobacteriales;f__Dehalobacteriaceae;g__Dehalobacterium;g__Dehalobacterium formicoaceticum	0.70969	0.048623
d__Bacteria;p__Firmicutes;c__Clostridia;o__Lachnospirales;f__Lachnospiraceae;g__Robinsoniella	d__Bacteria;p__Firmicutes;c__Clostridia;o__Oscillospirales;f__Ruminococcaceae;g__Neobitarella	0.709772	0.0485855
d__Bacteria;p__Cyanobacteria;c__Cyanobacteriia;o__Phormidesmiales;f__Phormidesmiaceae;g__PCC-6406;g__PCC-6406 sp000332095	d__Bacteria;p__Firmicutes;c__Bacilli;o__Mycoplasmatales;f__Mycoplasmataceae;g__Mycoplasma;g__Mycoplasma yeatsii	0.70979	0.0485769
d__Bacteria;p__Verrucomicrobiota;c__Verrucomicrobiae;o__Verrucomicrobiales;f__Akkermansiaceae;g__Akkermansia;g__Akkermansia muciniphila	d__Bacteria;p__Firmicutes;c__Clostridia;o__Oscillospirales;f__Oscillospiraceae;g__Intestinimonas;g__Intestinimonas butyriciproducens	0.709803	0.0485712
d__Bacteria;p__Firmicutes;c__Clostridia;o__Lachnospirales;f__Lachnospiraceae;g__Dorea;g__Dorea sp900312975	d__Bacteria;p__Firmicutes;c__Bacilli;o__Erysipelotrichales;f__Erysipelatoclostridiaceae;g__Stoquefichus;g__Stoquefichus sp001244545	0.709816	0.0485648
d__Bacteria;p__Firmicutes;c__Clostridia;o__Acetivibrionales;f__Acetivibrionaceae;g__Ruminiclostridium;g__Ruminiclostridium thermocellum	d__Bacteria;p__Firmicutes;c__Clostridia;o__Oscillospirales;f__Ruminococcaceae;g__Anaerotruncus;g__Anaerotruncus massiliensis	0.709899	0.0485269
d__Bacteria;p__Firmicutes;c__Clostridia;o__Oscillospirales;f__Ruminococcaceae;g__Ruminococcus;g__Ruminococcus flavefaciens	d__Bacteria;p__Actinobacteriota;c__Coriobacteriia;o__Coriobacteriales;f__Atopobiaceae;g__Olsenella;g__Olsenella sp001457795	0.709901	0.0485258
d__Bacteria;p__Firmicutes;c__Bacilli;o__Lactobacillales;f__Lactobacillaceae;g__Pediococcus;g__Pediococcus inopinatus	d__Bacteria;p__Firmicutes;c__Bacilli;o__Erysipelotrichales;f__Erysipelotrichaceae;g__Allobaculum;g__Allobaculum stercoricanis	0.709914	0.0485198
d__Bacteria;p__Firmicutes;c__Clostridia;o__Oscillospirales;f__Oscillospiraceae;g__Oscillibacter;g__Oscillibacter sp900066435	d__Bacteria;p__Cyanobacteria;c__Cyanobacteriia;o__Cyanobacteriales;f__Nostocaceae;g__Nostoc;g__Nostoc sp002949735	0.709928	0.0485135
d__Bacteria;p__Firmicutes;c__Clostridia;o__Lachnospirales;f__Lachnospiraceae;g__Bariatricus;g__Bariatricus massiliensis	d__Bacteria;p__Bacteroidota;c__Bacteroidia;o__Bacteroidales;f__Bacteroidaceae;g__Bacteroides;g__Bacteroides vulgatus	0.709943	0.0485063
d__Bacteria;p__Bacteroidota;c__Bacteroidia;o__Bacteroidales;f__Barnesiellaceae;g__Barnesiella	d__Bacteria;p__Firmicutes;c__Clostridia;o__Oscillospirales;f__Ruminococcaceae;g__Ruminiclostridium	0.709958	0.0484997
d__Bacteria;p__Firmicutes;c__Clostridia;o__Oscillospirales;f__Ruminococcaceae;g__Negativibacillus	d__Bacteria;p__Cyanobacteria;c__Cyanobacteriia;o__Cyanobacteriales;f__Nostocaceae;g__Nostoc	0.709981	0.048489
d__Bacteria;p__Cyanobacteria;c__Cyanobacteriia;o__Cyanobacteriales;f__Coleofasciculaceae;g__Moorea;g__Moorea producens	d__Bacteria;p__Bacteroidota;c__Bacteroidia;o__Bacteroidales;f__Marinifilaceae;g__Odoribacter;g__Odoribacter splanchnicus	0.71	0.0484803
d__Bacteria;p__Bacteroidota;c__Bacteroidia;o__Bacteroidales;f__Bacteroidaceae;g__Bacteroides;g__Bacteroides thetaiotaomicron	d__Bacteria;p__Firmicutes;c__Clostridia;o__Lachnospirales;f__Lachnospiraceae;g__Eubacterium;g__Eubacterium sp000687975	0.710043	0.0484602
d__Bacteria;p__Firmicutes;c__Clostridia;o__Lachnospirales;f__Lachnospiraceae;g__Faecalicatena;g__Faecalicatena lactaris	d__Bacteria;p__Firmicutes;c__Clostridia;o__Oscillospirales;f__Ruminococcaceae;g__Marseille-P2935;g__Marseille-P2935 sp900104565	0.710044	0.0484601
d__Bacteria;p__Bacteroidota;c__Bacteroidia;o__Bacteroidales;f__Rikenellaceae;g__Alistipes;g__Alistipes sp900083545	d__Bacteria;p__Desulfobacterota;c__Desulfovibrionia;o__Desulfovibrionales;f__Desulfovibrionaceae;g__Desulfovibrio;g__Desulfovibrio vulgaris	0.710072	0.0484469
d__Bacteria;p__Firmicutes;c__Clostridia;o__Lachnospirales;f__Lachnospiraceae;g__Hungatella;g__Hungatella indolis	d__Bacteria;p__Firmicutes;c__Clostridia;o__Lachnospirales;f__Lachnospiraceae;g__Blautia;g__Blautia hansenii	0.710084	0.0484414
d__Bacteria;p__Bacteroidota;c__Bacteroidia;o__Bacteroidales;f__Barnesiellaceae;g__Barnesiella;g__Barnesiella intestinihominis	d__Bacteria;p__Firmicutes;c__Clostridia;o__Lachnospirales;f__Lachnospiraceae;g__Eisenbergiella;g__Eisenbergiella massiliensis	0.710203	0.0483865
d__Bacteria;p__Firmicutes;c__Clostridia;o__Lachnospirales;f__Lachnospiraceae;g__Herbinix;g__Herbinix luporum	d__Bacteria;p__Firmicutes;c__Bacilli;o__Mycoplasmatales;f__Mycoplasmataceae;g__Spiroplasma;g__Spiroplasma mirum	0.710217	0.0483803
d__Bacteria;p__Firmicutes;c__Clostridia;o__Lachnospirales;f__Lachnospiraceae;g__Kineothrix;g__Kineothrix alysoides	d__Bacteria;p__Actinobacteriota;c__Coriobacteriia;o__Coriobacteriales;f__Eggerthellaceae;g__Enteroscipio;g__Enteroscipio rubneri	0.710262	0.0483596
d__Bacteria;p__Firmicutes;c__Bacilli;o__Mycoplasmatales;f__Mycoplasmataceae;g__Spiroplasma;g__Spiroplasma litorale	d__Bacteria;p__Firmicutes;c__Bacilli;o__Erysipelotrichales;f__Erysipelatoclostridiaceae;g__Erysipelatoclostridium;g__Erysipelatoclostridium sp002160495	0.710281	0.0483508
d__Bacteria;p__Firmicutes;c__Negativicutes;o__Acidaminococcales;f__Acidaminococcaceae;g__Acidaminococcus;g__Acidaminococcus intestini	d__Bacteria;p__Bacteroidota;c__Bacteroidia;o__Bacteroidales;f__Coprobacteraceae;g__Coprobacter;g__Coprobacter fastidiosus	0.710283	0.0483497
d__Bacteria;p__Firmicutes;c__Clostridia;o__Lachnospirales;f__Lachnospiraceae;g__Tyzzerella;g__Tyzzerella sp000411335	d__Bacteria;p__Firmicutes;c__Clostridia;o__Lachnospirales;f__Lachnospiraceae;g__Faecalicatena;g__Faecalicatena faecis	0.710314	0.0483355
d__Bacteria;p__Firmicutes;c__Negativicutes;o__Acidaminococcales;f__Acidaminococcaceae;g__Acidaminococcus	d__Bacteria;p__Firmicutes;c__Bacilli;o__Lactobacillales;f__Enterococcaceae;g__Enterococcus	0.710325	0.0483306
d__Bacteria;p__Proteobacteria;c__Gammaproteobacteria;o__Pseudomonadales;f__Pseudomonadaceae;g__Pseudomonas	d__Bacteria;p__Firmicutes;c__Bacilli;o__Erysipelotrichales;f__Erysipelotrichaceae;g__Holdemania	0.710338	0.0483247
d__Bacteria;p__Firmicutes;c__Clostridia;o__Oscillospirales;f__Ruminococcaceae;g__Massilimaliae;g__Massilimaliae massiliensis	d__Bacteria;p__Firmicutes;c__Clostridia;o__Oscillospirales;f__Oscillospiraceae;g__Marseille-P3106;g__Marseille-P3106 sp900169975	0.710344	0.0483215
d__Bacteria;p__Firmicutes;c__Clostridia;o__Oscillospirales;f__Ruminococcaceae;g__Massilimaliae;g__Massilimaliae timonensis	d__Bacteria;p__Actinobacteriota;c__Coriobacteriia;o__Coriobacteriales;f__Eggerthellaceae;g__Adlercreutzia;g__Adlercreutzia equolifaciens	0.710376	0.0483072
d__Bacteria;p__Firmicutes;c__Clostridia;o__Oscillospirales;f__Ruminococcaceae;g__Ruminococcus;g__Ruminococcus bicirculans	d__Bacteria;p__Bacteroidota;c__Bacteroidia;o__Bacteroidales;f__Bacteroidaceae;g__Bacteroides;g__Bacteroides ilei	0.710378	0.0483059
d__Bacteria;p__Firmicutes;c__Clostridia;o__Lachnospirales;f__Lachnospiraceae;g__Anaerostipes;g__Anaerostipes sp001940315	d__Bacteria;p__Firmicutes;c__Bacilli;o__Erysipelotrichales;f__Erysipelatoclostridiaceae;g__Stoquefichus;g__Stoquefichus sp001244545	0.710413	0.0482901
d__Bacteria;p__Firmicutes;c__Clostridia;o__Eubacteriales;f__Anaerofustaceae;g__Anaerofustis;g__Anaerofustis stercorihominis	d__Bacteria;p__Bacteroidota;c__Bacteroidia;o__Bacteroidales;f__Bacteroidaceae;g__Bacteroides;g__Bacteroides nordii	0.710443	0.048276
d__Bacteria;p__Firmicutes;c__Clostridia;o__Lachnospirales;f__Lachnospiraceae;g__Anaerostipes;g__Anaerostipes sp001940315	d__Bacteria;p__Firmicutes;c__Bacilli;o__Erysipelotrichales;f__Erysipelatoclostridiaceae;g__Coprobacillus;g__Coprobacillus cateniformis	0.710446	0.0482748
d__Bacteria;p__Firmicutes;c__Clostridia;o__Lachnospirales;f__Lachnospiraceae;g__Hungatella;g__Hungatella celerecrescens	d__Bacteria;p__Firmicutes;c__Clostridia;o__Oscillospirales;f__Ruminococcaceae;g__Neobitarella;g__Neobitarella massiliensis	0.710455	0.0482705
d__Bacteria;p__Firmicutes;c__Clostridia;o__Lachnospirales;f__Cellulosilyticaceae;g__Niameybacter;g__Niameybacter massiliensis	d__Bacteria;p__Bacteroidota;c__Bacteroidia;o__Bacteroidales;f__Rikenellaceae;g__Alistipes;g__Alistipes onderdonkii	0.71048	0.0482593
d__Bacteria;p__Proteobacteria;c__Gammaproteobacteria;o__Pseudomonadales;f__Pseudomonadaceae	d__Bacteria;p__Firmicutes;c__Clostridia;o__Oscillospirales;f__Oscillospiraceae	0.710493	0.048253
d__Bacteria;p__Bacteroidota;c__Bacteroidia;o__Bacteroidales;f__Bacteroidaceae;g__Alloprevotella	d__Bacteria;p__Bacteroidota;c__Bacteroidia;o__Bacteroidales;f__Tannerellaceae;g__Parabacteroides	0.710496	0.0482517
d__Bacteria;p__Firmicutes;c__Bacilli;o__Erysipelotrichales;f__Erysipelotrichaceae;g__Holdemania;g__Holdemania massiliensis	d__Bacteria;p__Firmicutes;c__Clostridia;o__Oscillospirales;f__Oscillospiraceae;g__Oscillibacter;g__Oscillibacter valericigenes	0.710522	0.0482397
d__Bacteria;p__Firmicutes;c__Bacilli;o__Bacillales;f__Bacillaceae;g__Bacillus;g__Bacillus thuringiensis	d__Bacteria;p__Bacteroidota;c__Bacteroidia;o__Bacteroidales;f__Rikenellaceae;g__Alistipes;g__Alistipes sp900290115	0.710523	0.0482395
d__Bacteria;p__Firmicutes;c__Clostridia;o__Tissierellales;f__Gottschalkiaceae;g__Gottschalkia;g__Gottschalkia acidurici	d__Bacteria;p__Firmicutes;c__Clostridia;o__Peptostreptococcales;f__Natronincolaceae;g__Clostridium;g__Clostridium aceticum	0.710571	0.0482171
d__Bacteria;p__Firmicutes;c__Clostridia;o__Lachnospirales;f__Lachnospiraceae;g__COE1	d__Bacteria;p__Firmicutes;c__Bacilli;o__Erysipelotrichales;f__Erysipelotrichaceae;g__Allobaculum	0.710657	0.0481777
d__Bacteria;p__Firmicutes;c__Bacilli;o__Bacillales;f__Bacillaceae;g__Bacillus;g__Bacillus jeotgali	d__Bacteria;p__Firmicutes;c__Bacilli;o__Mycoplasmatales;f__Mycoplasmataceae;g__Spiroplasma;g__Spiroplasma mirum	0.710698	0.0481591
d__Bacteria;p__Firmicutes;c__Bacilli;o__Bacillales;f__Bacillaceae;g__Bacillus;g__Bacillus pseudomycoides	d__Bacteria;p__Cyanobacteria;c__Cyanobacteriia;o__Cyanobacteriales;f__Chroococcidiopsidaceae;g__Chroogloeocystis;g__Chroogloeocystis siderophila	0.710716	0.0481507
d__Bacteria;p__Firmicutes;c__Clostridia;o__Acetivibrionales;f__Acetivibrionaceae;g__Acetivibrio;g__Acetivibrio cellulolyticus	d__Bacteria;p__Bacteroidota;c__Bacteroidia;o__Bacteroidales;f__Rikenellaceae;g__Alistipes;g__Alistipes sp900290115	0.710718	0.0481499
d__Bacteria;p__Bacteroidota;c__Bacteroidia;o__Bacteroidales;f__Rikenellaceae;g__Alistipes;g__Alistipes sp002159375	d__Bacteria;p__Firmicutes;c__Bacilli;o__Erysipelotrichales;f__Erysipelatoclostridiaceae;g__Massiliomicrobiota;g__Massiliomicrobiota timonensis	0.710732	0.0481433
d__Bacteria;p__Firmicutes;c__Clostridia;o__Oscillospirales;f__Acutalibacteraceae;g__Ruminococcus;g__Ruminococcus bromii	d__Bacteria;p__Bacteroidota;c__Bacteroidia;o__Bacteroidales;f__Bacteroidaceae;g__Bacteroides;g__Bacteroides ndongoniae	0.710748	0.0481362
d__Bacteria;p__Firmicutes;c__Bacilli;o__Acholeplasmatales;f__Acholeplasmataceae;g__Acholeplasma;g__Acholeplasma palmae	d__Bacteria;p__Firmicutes;c__Bacilli;o__Lactobacillales;f__Streptococcaceae;g__Streptococcus;g__Streptococcus sp001556435	0.710781	0.0481208
d__Bacteria;p__Firmicutes;c__Bacilli;o__Erysipelotrichales;f__Erysipelotrichaceae;g__Dielma	d__Bacteria;p__Firmicutes;c__Bacilli;o__Lactobacillales;f__Streptococcaceae;g__Streptococcus	0.710839	0.0480941
d__Bacteria;p__Firmicutes;c__Clostridia;o__Clostridiales;f__Clostridiaceae;g__Clostridium;g__Clostridium botulinum	d__Bacteria;p__Firmicutes;c__Bacilli;o__Lactobacillales;f__Streptococcaceae;g__Streptococcus;g__Streptococcus sp001556435	0.710958	0.0480396
d__Bacteria;p__Firmicutes;c__Clostridia;o__Lachnospirales;f__Anaerotignaceae;g__Anaerotignum;g__Anaerotignum lactatifermentans	d__Bacteria;p__Cyanobacteria;c__Cyanobacteriia;o__Cyanobacteriales;f__Chroococcidiopsidaceae;g__Chroogloeocystis;g__Chroogloeocystis sp000317555	0.710976	0.0480312
d__Bacteria;p__Firmicutes;c__Clostridia;o__Oscillospirales;f__Butyricicoccaceae;g__Butyricicoccus;g__Butyricicoccus porcorum	d__Bacteria;p__Firmicutes;c__Bacilli;o__Bacillales;f__Bacillaceae;g__Bacillus;g__Bacillus thuringiensis	0.710998	0.0480214
d__Bacteria;p__Firmicutes;c__Clostridia;o__Eubacteriales;f__Anaerofustaceae;g__Anaerofustis	d__Bacteria;p__Firmicutes;c__Clostridia;o__Lachnospirales;f__Lachnospiraceae;g__Kineothrix	0.711017	0.0480128
d__Bacteria;p__Firmicutes;c__Clostridia;o__Lachnospirales;f__Lachnospiraceae;g__Lachnobacterium;g__Lachnobacterium bovis	d__Bacteria;p__Firmicutes;c__Clostridia;o__Lachnospirales;f__Lachnospiraceae;g__Anaerocolumna;g__Anaerocolumna sp000702945	0.71107	0.0479882
d__Bacteria;p__Firmicutes;c__Clostridia;o__Lachnospirales;f__Lachnospiraceae;g__Robinsoniella;g__Robinsoniella peoriensis	d__Bacteria;p__Firmicutes;c__Clostridia;o__Lachnospirales;f__Lachnospiraceae;g__Clostridium;g__Clostridium bolteae	0.711078	0.0479848
d__Bacteria;p__Firmicutes;c__Bacilli;o__Erysipelotrichales;f__Erysipelotrichaceae;g__Allobaculum;g__Allobaculum stercoricanis	d__Bacteria;p__Firmicutes;c__Clostridia;o__Lachnospirales;f__Lachnospiraceae;g__COE1;g__COE1 sp000403335	0.711139	0.0479565
d__Bacteria;p__Firmicutes;c__Clostridia;o__Lachnospirales;f__Lachnospiraceae;g__Sellimonas	d__Bacteria;p__Firmicutes;c__Bacilli;o__Lactobacillales;f__Lactobacillaceae;g__Lactobacillus	0.711151	0.047951
d__Bacteria;p__Cyanobacteria;c__Cyanobacteriia;o__Cyanobacteriales;f__Chroococcidiopsidaceae;g__Chroogloeocystis;g__Chroogloeocystis sp000317555	d__Bacteria;p__Proteobacteria;c__Alphaproteobacteria;o__Holosporales;f__Holosporaceae;g__Holospora;g__Holospora obtusa	0.71116	0.0479471
d__Bacteria;p__Bacteroidota;c__Bacteroidia;o__Bacteroidales;f__Rikenellaceae;g__Alistipes;g__Alistipes sp900083545	d__Bacteria;p__Bacteroidota;c__Bacteroidia;o__Bacteroidales;f__Rikenellaceae;g__Alistipes;g__Alistipes indistinctus	0.711207	0.0479253
d__Bacteria;p__Firmicutes;c__Clostridia;o__Lachnospirales;f__Lachnospiraceae;g__Anaerocolumna	d__Bacteria;p__Firmicutes;c__Clostridia;o__Lachnospirales;f__Lachnospiraceae;g__Lachnobacterium	0.711216	0.0479215
d__Bacteria;p__Firmicutes;c__Bacilli;o__Bacillales;f__Bacillaceae;g__Bacillus;g__Bacillus thuringiensis	d__Bacteria;p__Firmicutes;c__Bacilli;o__Erysipelotrichales;f__Erysipelotrichaceae;g__Erysipelothrix;g__Erysipelothrix larvae	0.711261	0.0479009
d__Bacteria;p__Actinobacteriota;c__Coriobacteriia;o__Coriobacteriales;f__Eggerthellaceae;g__Raoultibacter;g__Raoultibacter massiliensis	d__Bacteria;p__Firmicutes;c__Clostridia;o__Lachnospirales;f__Lachnospiraceae;g__FD2005;g__FD2005 sp000702525	0.711333	0.0478677
d__Bacteria;p__Firmicutes;c__Clostridia;o__Lachnospirales;f__Lachnospiraceae;g__Anaerocolumna;g__Anaerocolumna sp000702945	d__Bacteria;p__Firmicutes;c__Clostridia;o__Lachnospirales;f__Lachnospiraceae;g__Clostridium;g__Clostridium bolteae	0.711357	0.0478567
d__Bacteria;p__Firmicutes;c__Bacilli;o__Mycoplasmatales;f__Mycoplasmataceae;g__Mycoplasma;g__Mycoplasma yeatsii	d__Bacteria;p__Bacteroidota;c__Bacteroidia;o__Bacteroidales;f__Bacteroidaceae;g__Prevotellamassilia;g__Prevotellamassilia sp002933955	0.711382	0.0478454
d__Bacteria;p__Firmicutes;c__Clostridia;o__Lachnospirales;f__Lachnospiraceae;g__Blautia;g__Blautia hominis	d__Bacteria;p__Firmicutes;c__Clostridia;o__Lachnospirales;f__Lachnospiraceae;g__Eubacterium;g__Eubacterium sp000270305	0.711393	0.0478404
d__Bacteria;p__Bacteroidota;c__Bacteroidia;o__Bacteroidales;f__Bacteroidaceae;g__Bacteroides;g__Bacteroides salanitronis	d__Bacteria;p__Firmicutes;c__Bacilli;o__Lactobacillales;f__Lactobacillaceae;g__Lactobacillus;g__Lactobacillus amylolyticus	0.711396	0.0478392
d__Bacteria;p__Bacteroidota;c__Bacteroidia;o__Bacteroidales;f__Bacteroidaceae;g__Alloprevotella;g__Alloprevotella rava	d__Bacteria;p__Firmicutes;c__Clostridia;o__Lachnospirales;f__Lachnospiraceae;g__Anaerostipes;g__Anaerostipes hadrus	0.711416	0.0478299
d__Bacteria;p__Bacteroidota;c__Bacteroidia;o__Bacteroidales;f__Bacteroidaceae;g__Bacteroides;g__Bacteroides nordii	d__Bacteria;p__Firmicutes;c__Bacilli;o__Erysipelotrichales;f__Erysipelatoclostridiaceae;g__Stoquefichus;g__Stoquefichus sp001244545	0.71149	0.0477962
d__Bacteria;p__Firmicutes;c__Clostridia;o__Oscillospirales;f__Ruminococcaceae;g__Provencibacterium;g__Provencibacterium massiliense	d__Bacteria;p__Deferribacterota;c__Deferribacteres;o__Deferribacterales;f__Mucispirillaceae;g__Mucispirillum;g__Mucispirillum schaedleri	0.7115	0.0477914
d__Bacteria;p__Firmicutes;c__Bacilli;o__Erysipelotrichales;f__Erysipelotrichaceae;g__Absiella;g__Absiella dolichum	d__Bacteria;p__Firmicutes;c__Clostridia;o__Oscillospirales;f__Butyricicoccaceae;g__Agathobaculum;g__Agathobaculum sp900291975	0.711526	0.0477796
d__Bacteria;p__Firmicutes;c__Clostridia;o__Acetivibrionales;f__Acetivibrionaceae;g__Ruminiclostridium;g__Ruminiclostridium papyrosolvens	d__Bacteria;p__Firmicutes;c__Clostridia;o__Acetivibrionales;f__Acetivibrionaceae;g__Ruminiclostridium;g__Ruminiclostridium sp001717745	0.711547	0.0477701
d__Bacteria;p__Firmicutes;c__Clostridia;o__Oscillospirales;f__Oscillospiraceae;g__Lawsonibacter;g__Lawsonibacter sp000177015	d__Bacteria;p__Firmicutes;c__Clostridia;o__Oscillospirales;f__Acutalibacteraceae;g__Clostridium;g__Clostridium minihomine	0.711547	0.0477698
d__Bacteria;p__Proteobacteria;c__Gammaproteobacteria;o__Burkholderiales;f__Burkholderiaceae;g__Oxalobacter;g__Oxalobacter formigenes	d__Bacteria;p__Firmicutes;c__Clostridia;o__Lachnospirales;f__Lachnospiraceae;g__Eubacterium;g__Eubacterium sp000270305	0.711553	0.0477673
d__Bacteria;p__Firmicutes;c__Bacilli;o__Erysipelotrichales;f__Erysipelotrichaceae;g__Allobaculum	d__Bacteria;p__Cyanobacteria;c__Cyanobacteriia;o__Cyanobacteriales;f__Nostocaceae;g__Anabaena	0.711607	0.0477425
d__Bacteria;p__Firmicutes;c__Clostridia;o__Oscillospirales;f__Ruminococcaceae;g__Provencibacterium	d__Bacteria;p__Deferribacterota;c__Deferribacteres;o__Deferribacterales;f__Mucispirillaceae;g__Mucispirillum	0.711626	0.0477341
d__Bacteria;p__Cyanobacteria;c__Cyanobacteriia;o__Cyanobacteriales;f__Nostocaceae;g__Nostoc;g__Nostoc sp002949735	d__Bacteria;p__Firmicutes;c__Bacilli;o__Staphylococcales;f__Gemellaceae;g__Gemella;g__Gemella massiliensis	0.711649	0.0477232
d__Bacteria;p__Firmicutes;c__Clostridia;o__Lachnospirales;f__Lachnospiraceae;g__FD2005	d__Bacteria;p__Actinobacteriota;c__Coriobacteriia;o__Coriobacteriales;f__Eggerthellaceae;g__Raoultibacter	0.711654	0.047721
d__Bacteria;p__Actinobacteriota;c__Coriobacteriia;o__Coriobacteriales;f__Eggerthellaceae;g__Enteroscipio;g__Enteroscipio sp000270285	d__Bacteria;p__Proteobacteria;c__Alphaproteobacteria;o__Holosporales;f__Holosporaceae;g__Holospora;g__Holospora undulata	0.711662	0.0477175
d__Bacteria;p__Firmicutes;c__Clostridia;o__Oscillospirales;f__Ruminococcaceae;g__HUN007	d__Bacteria;p__Firmicutes;c__Bacilli;o__Lactobacillales;f__Streptococcaceae;g__Streptococcus	0.71168	0.0477095
d__Bacteria;p__Firmicutes;c__Bacilli;o__Lactobacillales;f__Enterococcaceae;g__Enterococcus	d__Bacteria;p__Firmicutes;c__Bacilli;o__Mycoplasmatales;f__Mycoplasmataceae;g__Spiroplasma	0.711749	0.0476777
d__Bacteria;p__Firmicutes;c__Clostridia;o__Christensenellales;f__Christensenellaceae;g__Christensenella	d__Bacteria;p__Firmicutes;c__Bacilli;o__Erysipelotrichales;f__Erysipelotrichaceae;g__Anaerorhabdus	0.711796	0.0476561
d__Bacteria;p__Firmicutes;c__Bacilli;o__Mycoplasmatales;f__Mycoplasmataceae;g__Spiroplasma;g__Spiroplasma kunkelii	d__Bacteria;p__Firmicutes;c__Bacilli;o__Lactobacillales;f__Enterococcaceae;g__Enterococcus;g__Enterococcus asini	0.711808	0.0476509
d__Bacteria;p__Proteobacteria;c__Gammaproteobacteria;o__Burkholderiales;f__Burkholderiaceae;g__Parasutterella;g__Parasutterella excrementihominis	d__Bacteria;p__Firmicutes;c__Clostridia;o__Lachnospirales;f__Lachnospiraceae;g__Eisenbergiella;g__Eisenbergiella massiliensis	0.71184	0.047636
d__Bacteria;p__Firmicutes;c__Clostridia;o__Oscillospirales;f__Oscillospiraceae;g__Oscillibacter;g__Oscillibacter ruminantium	d__Bacteria;p__Firmicutes;c__Clostridia;o__Christensenellales;f__Christensenellaceae;g__Christensenella;g__Christensenella minuta	0.711883	0.0476164
d__Bacteria;p__Firmicutes;c__Bacilli;o__Mycoplasmatales;f__Mycoplasmataceae;g__Mycoplasma	d__Bacteria;p__Cyanobacteria;c__Cyanobacteriia;o__Phormidesmiales;f__Phormidesmiaceae;g__PCC-6406	0.711911	0.0476039
d__Bacteria;p__Firmicutes;c__Bacilli;o__Bacillales;f__Bacillaceae;g__Bacillus;g__Bacillus sp002556365	d__Bacteria;p__Firmicutes;c__Bacilli;o__Mycoplasmatales;f__Mycoplasmataceae;g__Mycoplasma;g__Mycoplasma capricolum	0.711916	0.0476014
d__Bacteria;p__Firmicutes;c__Bacilli;o__Mycoplasmatales;f__Mycoplasmataceae;g__Mycoplasma;g__Mycoplasma mycoides	d__Bacteria;p__Firmicutes;c__Clostridia;o__Oscillospirales;f__Acutalibacteraceae;g__UBA4871;g__UBA4871 sp002119605	0.711949	0.0475866
d__Bacteria;p__Firmicutes;c__Clostridia;o__Lachnospirales;f__Lachnospiraceae;g__Faecalicatena;g__Faecalicatena gnavus	d__Bacteria;p__Firmicutes;c__Clostridia;o__Lachnospirales;f__Lachnospiraceae;g__Dorea;g__Dorea sp900312975	0.711975	0.0475748
d__Bacteria;p__Firmicutes;c__Bacilli;o__Mycoplasmatales;f__Mycoplasmataceae;g__Spiroplasma;g__Spiroplasma sabaudiense	d__Bacteria;p__Firmicutes;c__Bacilli;o__Bacillales;f__Bacillaceae;g__Bacillus;g__Bacillus sp002556365	0.712034	0.0475478
d__Bacteria;p__Bacteroidota;c__Bacteroidia;o__Bacteroidales;f__Rikenellaceae;g__Alistipes;g__Alistipes indistinctus	d__Bacteria;p__Firmicutes;c__Clostridia;o__Oscillospirales;f__Ruminococcaceae;g__Faecalibacterium;g__Faecalibacterium prausnitzii	0.712057	0.0475375
d__Bacteria;p__Firmicutes;c__Clostridia;o__Lachnospirales;f__Lachnospiraceae;g__Kineothrix;g__Kineothrix alysoides	d__Bacteria;p__Firmicutes;c__Clostridia;o__Oscillospirales;f__Ruminococcaceae;g__Massilioclostridium;g__Massilioclostridium methylpentosum	0.712062	0.047535
d__Bacteria;p__Firmicutes;c__Clostridia;o__Acetivibrionales;f__Acetivibrionaceae;g__Acetivibrio;g__Acetivibrio clariflavum	d__Bacteria;p__Desulfobacterota;c__Desulfovibrionia;o__Desulfovibrionales;f__Desulfovibrionaceae;g__Desulfovibrio;g__Desulfovibrio vulgaris	0.712098	0.0475188
d__Bacteria;p__Bacteroidota;c__Bacteroidia;o__Bacteroidales;f__Tannerellaceae;g__Parabacteroides;g__Parabacteroides merdae	d__Bacteria;p__Cyanobacteria;c__Cyanobacteriia;o__Cyanobacteriales;f__Chroococcidiopsidaceae;g__Chroogloeocystis;g__Chroogloeocystis siderophila	0.712145	0.047497
d__Bacteria;p__Bacteroidota;c__Bacteroidia;o__Bacteroidales;f__Rikenellaceae;g__Alistipes;g__Alistipes indistinctus	d__Bacteria;p__Bacteroidota;c__Bacteroidia;o__Bacteroidales;f__Bacteroidaceae;g__Prevotella;g__Prevotella scopos	0.712168	0.0474866
d__Bacteria;p__Firmicutes;c__Clostridia;o__Lachnospirales;f__Lachnospiraceae;g__Faecalicatena;g__Faecalicatena gnavus	d__Bacteria;p__Bacteroidota;c__Bacteroidia;o__Bacteroidales;f__Bacteroidaceae;g__Prevotella;g__Prevotella bryantii	0.712185	0.047479
d__Bacteria;p__Firmicutes;c__Bacilli;o__Lactobacillales;f__Enterococcaceae;g__Enterococcus;g__Enterococcus asini	d__Bacteria;p__Firmicutes;c__Bacilli;o__Erysipelotrichales;f__Erysipelotrichaceae;g__OEMR01;g__OEMR01 sp900199515	0.712319	0.047418
d__Bacteria;p__Firmicutes;c__Clostridia;o__SK-Y3;f__SK-Y3;g__SK-Y3	d__Bacteria;p__Bacteroidota;c__Bacteroidia;o__Bacteroidales;f__Bacteroidaceae;g__Prevotellamassilia	0.712359	0.0473998
d__Bacteria;p__Firmicutes;c__Bacilli;o__Bacillales;f__Bacillaceae;g__1NLA3E	d__Bacteria;p__Firmicutes;c__Bacilli;o__Erysipelotrichales;f__Erysipelotrichaceae;g__Anaerorhabdus	0.71236	0.0473995
d__Bacteria;p__Firmicutes;c__Bacilli;o__Erysipelotrichales;f__Erysipelatoclostridiaceae;g__Erysipelatoclostridium;g__Erysipelatoclostridium sp000752095	d__Bacteria;p__Firmicutes;c__Clostridia;o__Oscillospirales;f__Ruminococcaceae;g__Provencibacterium;g__Provencibacterium massiliense	0.712381	0.04739
d__Bacteria;p__Bacteroidota;c__Bacteroidia;o__Bacteroidales;f__Rikenellaceae;g__Alistipes;g__Alistipes finegoldii	d__Bacteria;p__Firmicutes;c__Clostridia;o__Acetivibrionales;f__Acetivibrionaceae;g__Pseudobacteroides;g__Pseudobacteroides cellulosolvens	0.712397	0.0473826
d__Bacteria;p__Bacteroidota;c__Bacteroidia;o__Bacteroidales;f__Bacteroidaceae;g__Bacteroides;g__Bacteroides uniformis	d__Bacteria;p__Firmicutes;c__Clostridia;o__Acetivibrionales;f__Acetivibrionaceae;g__Ruminiclostridium;g__Ruminiclostridium sp000244875	0.712402	0.0473802
d__Bacteria;p__Firmicutes;c__Clostridia;o__Lachnospirales;f__Lachnospiraceae;g__Faecalicatena;g__Faecalicatena sp001487105	d__Bacteria;p__Firmicutes;c__Clostridia;o__Lachnospirales;f__Lachnospiraceae;g__Dorea;g__Dorea phocaeense	0.712452	0.0473576
d__Bacteria;p__Bacteroidota;c__Bacteroidia;o__Bacteroidales;f__Bacteroidaceae;g__Alloprevotella	d__Bacteria;p__Proteobacteria;c__Gammaproteobacteria;o__Pseudomonadales;f__Moraxellaceae;g__Acinetobacter	0.712504	0.0473339
d__Bacteria;p__Firmicutes;c__Bacilli;o__Erysipelotrichales;f__Erysipelatoclostridiaceae;g__Beduini;g__Beduini massiliensis	d__Bacteria;p__Cyanobacteria;c__Cyanobacteriia;o__Cyanobacteriales;f__Oscillatoriaceae;g__Planktothricoides;g__Planktothricoides sp001276715	0.712507	0.0473323
d__Bacteria;p__Firmicutes;c__Bacilli;o__Erysipelotrichales;f__Erysipelatoclostridiaceae;g__Beduini	d__Bacteria;p__Cyanobacteria;c__Cyanobacteriia;o__Cyanobacteriales;f__Oscillatoriaceae;g__Planktothricoides	0.712528	0.0473228
d__Bacteria;p__Bacteroidota;c__Bacteroidia;o__Bacteroidales;f__Bacteroidaceae;g__Alloprevotella	d__Bacteria;p__Firmicutes;c__Clostridia;o__Lachnospirales;f__Lachnospiraceae;g__Anaerostipes	0.71253	0.047322
d__Bacteria;p__Firmicutes;c__Clostridia;o__Christensenellales;f__Christensenellaceae;g__Christensenella	d__Bacteria;p__Firmicutes;c__Negativicutes;o__Acidaminococcales;f__Acidaminococcaceae;g__Phascolarctobacterium	0.71263	0.0472765
d__Bacteria;p__Firmicutes;c__TC1;o__TC1;f__TC1;g__TC1;g__TC1 sp001584725	d__Bacteria;p__Firmicutes;c__Clostridia;o__Oscillospirales;f__Ruminococcaceae;g__Massilioclostridium;g__Massilioclostridium coli	0.712641	0.0472717
d__Bacteria;p__Bacteroidota;c__Bacteroidia;o__Bacteroidales;f__Rikenellaceae;g__Alistipes;g__Alistipes shahii	d__Bacteria;p__Firmicutes;c__Bacilli;o__Erysipelotrichales;f__Erysipelatoclostridiaceae;g__Massiliomicrobiota;g__Massiliomicrobiota timonensis	0.712653	0.0472663
d__Bacteria;p__Firmicutes;c__Bacilli;o__Staphylococcales;f__Gemellaceae;g__Gemella;g__Gemella massiliensis	d__Bacteria;p__Firmicutes;c__Negativicutes;o__Acidaminococcales;f__Acidaminococcaceae;g__Phascolarctobacterium;g__Phascolarctobacterium faecium	0.712663	0.0472617
d__Bacteria;p__Firmicutes;c__Bacilli;o__Mycoplasmatales;f__Mycoplasmataceae;g__Spiroplasma;g__Spiroplasma sabaudiense	d__Bacteria;p__Firmicutes;c__Clostridia;o__Oscillospirales;f__Oscillospiraceae;g__Flavonifractor;g__Flavonifractor sp002159175	0.712677	0.0472553
d__Bacteria;p__Actinobacteriota;c__Coriobacteriia;o__Coriobacteriales;f__Eggerthellaceae;g__Enteroscipio;g__Enteroscipio sp000270285	d__Bacteria;p__Firmicutes;c__Bacilli;o__Erysipelotrichales;f__Erysipelatoclostridiaceae;g__Erysipelatoclostridium;g__Erysipelatoclostridium sp003024675	0.712677	0.047255
d__Bacteria;p__Firmicutes;c__Clostridia;o__Saccharofermentanales;f__Mageeibacillaceae;g__Mageeibacillus;g__Mageeibacillus indolicus	d__Bacteria;p__Bacteroidota;c__Bacteroidia;o__Bacteroidales;f__Bacteroidaceae;g__Bacteroides;g__Bacteroides ndongoniae	0.7127	0.0472446
d__Bacteria;p__Firmicutes;c__Clostridia;o__Lachnospirales;f__Lachnospiraceae;g__992a;g__992a sp001940245	d__Bacteria;p__Firmicutes;c__Clostridia;o__Oscillospirales;f__Ruminococcaceae;g__Anaerotruncus;g__Anaerotruncus rubiinfantis	0.712716	0.0472374
d__Bacteria;p__Firmicutes;c__Bacilli;o__Erysipelotrichales;f__Erysipelatoclostridiaceae;g__Erysipelatoclostridium	d__Bacteria;p__Firmicutes;c__Clostridia;o__Oscillospirales;f__Acutalibacteraceae;g__Ruminococcus	0.7128	0.0471995
d__Bacteria;p__Firmicutes;c__Bacilli;o__Erysipelotrichales;f__Erysipelotrichaceae;g__Faecalibaculum	d__Bacteria;p__Firmicutes;c__Clostridia;o__Christensenellales;f__CAG-74;g__OEMS01	0.712807	0.0471964
d__Bacteria;p__Firmicutes;c__Bacilli;o__Erysipelotrichales;f__Erysipelotrichaceae;g__Anaerorhabdus;g__Anaerorhabdus furcosa	d__Bacteria;p__Firmicutes;c__Bacilli;o__Bacillales;f__Bacillaceae;g__1NLA3E;g__1NLA3E sp000242895	0.712845	0.0471789
d__Bacteria;p__Cyanobacteria;c__Cyanobacteriia;o__Cyanobacteriales;f__Nostocaceae;g__Trichormus	d__Bacteria;p__Firmicutes;c__Bacilli;o__Erysipelotrichales;f__Erysipelotrichaceae;g__Faecalitalea	0.712869	0.0471683
d__Bacteria;p__Firmicutes;c__Clostridia;o__Christensenellales;f__CAG-74;g__OEMS01;g__OEMS01 sp900199405	d__Bacteria;p__Firmicutes;c__Bacilli;o__Erysipelotrichales;f__Erysipelotrichaceae;g__Faecalibaculum;g__Faecalibaculum rodentium	0.712873	0.0471664
d__Bacteria;p__Firmicutes;c__Clostridia;o__Monoglobales;f__Monoglobaceae;g__Monoglobus;g__Monoglobus pectinilyticus	d__Bacteria;p__Bacteroidota;c__Bacteroidia;o__Bacteroidales;f__Rikenellaceae;g__Alistipes;g__Alistipes shahii	0.712892	0.0471575
d__Bacteria;p__Actinobacteriota;c__Coriobacteriia;o__Coriobacteriales;f__Eggerthellaceae;g__Eggerthella;g__Eggerthella lenta	d__Bacteria;p__Firmicutes;c__Clostridia;o__Lachnospirales;f__Lachnospiraceae;g__Dorea;g__Dorea sp000403475	0.71291	0.0471497
d__Bacteria;p__Bacteroidota;c__Bacteroidia;o__Bacteroidales;f__Tannerellaceae;g__Parabacteroides;g__Parabacteroides distasonis	d__Bacteria;p__Firmicutes;c__Bacilli;o__Erysipelotrichales;f__Erysipelatoclostridiaceae;g__Massiliomicrobiota;g__Massiliomicrobiota timonensis	0.712969	0.0471227
d__Bacteria;p__Firmicutes;c__Clostridia;o__Lachnospirales;f__Lachnospiraceae;g__Tyzzerella;g__Tyzzerella nexilis	d__Bacteria;p__Firmicutes;c__Bacilli;o__Erysipelotrichales;f__Erysipelotrichaceae;g__Dielma;g__Dielma fastidiosa	0.712975	0.0471199
d__Bacteria;p__Firmicutes;c__Clostridia;o__Oscillospirales;f__Oscillospiraceae;g__Pseudoflavonifractor	d__Bacteria;p__Firmicutes;c__Clostridia;o__Oscillospirales;f__Oscillospiraceae;g__Lawsonibacter	0.712997	0.0471101
d__Bacteria;p__Firmicutes;c__Clostridia;o__Oscillospirales;f__Ruminococcaceae;g__HUN007;g__HUN007 sp000712055	d__Bacteria;p__Firmicutes;c__Clostridia;o__Peptostreptococcales;f__Anaerovoracaceae;g__Mogibacterium;g__Mogibacterium pumilum	0.713065	0.0470793
d__Bacteria;p__Firmicutes;c__Clostridia;o__Oscillospirales;f__Acutalibacteraceae;g__Clostridium;g__Clostridium leptum	d__Bacteria;p__Firmicutes;c__Clostridia;o__Lachnospirales;f__Lachnospiraceae;g__Dorea;g__Dorea formicigenerans	0.713074	0.047075
d__Bacteria;p__Firmicutes;c__Clostridia;o__Lachnospirales;f__Lachnospiraceae;g__Bariatricus;g__Bariatricus massiliensis	d__Bacteria;p__Firmicutes;c__Clostridia;o__Acetivibrionales;f__Acetivibrionaceae;g__Ruminiclostridium;g__Ruminiclostridium josui	0.71313	0.0470497
d__Bacteria;p__Firmicutes;c__Bacilli;o__Mycoplasmatales;f__Mycoplasmataceae;g__Spiroplasma;g__Spiroplasma eriocheiris	d__Bacteria;p__Firmicutes;c__Bacilli;o__Lactobacillales;f__Streptococcaceae;g__Streptococcus;g__Streptococcus sp001556435	0.713148	0.0470419
d__Bacteria;p__Firmicutes;c__Bacilli;o__Erysipelotrichales;f__Erysipelatoclostridiaceae;g__Massiliomicrobiota	d__Bacteria;p__Firmicutes;c__Clostridia;o__Lachnospirales;f__Lachnospiraceae;g__F0428	0.713161	0.0470358
d__Bacteria;p__Firmicutes;c__Bacilli;o__Mycoplasmatales;f__Mycoplasmataceae;g__Spiroplasma;g__Spiroplasma litorale	d__Bacteria;p__Firmicutes;c__Clostridia;o__Lachnospirales;f__Lachnospiraceae;g__F0428;g__F0428 sp003043955	0.713164	0.0470345
d__Bacteria;p__Firmicutes;c__Clostridia;o__Lachnospirales;f__Lachnospiraceae;g__F0428;g__F0428 sp003043955	d__Bacteria;p__Firmicutes;c__Bacilli;o__Erysipelotrichales;f__Erysipelatoclostridiaceae;g__Massiliomicrobiota;g__Massiliomicrobiota timonensis	0.713203	0.0470167
d__Bacteria;p__Firmicutes;c__Clostridia;o__Eubacteriales;f__Anaerofustaceae;g__Anaerofustis;g__Anaerofustis stercorihominis	d__Bacteria;p__Bacteroidota;c__Bacteroidia;o__Bacteroidales;f__Rikenellaceae;g__Alistipes;g__Alistipes indistinctus	0.713219	0.0470096
d__Bacteria;p__Firmicutes;c__Clostridia;o__Acetivibrionales;f__Acetivibrionaceae;g__Herbivorax;g__Herbivorax saccincola	d__Bacteria;p__Firmicutes;c__Bacilli;o__Erysipelotrichales;f__Erysipelatoclostridiaceae;g__Erysipelatoclostridium;g__Erysipelatoclostridium sp000752095	0.713339	0.0469553
d__Bacteria;p__Actinobacteriota;c__Coriobacteriia;o__Coriobacteriales;f__Eggerthellaceae;g__Enteroscipio	d__Bacteria;p__Cyanobacteria;c__Cyanobacteriia;o__Leptolyngbyales;f__Leptolyngbyaceae;g__Leptolyngbya	0.713349	0.0469508
d__Bacteria;p__Firmicutes;c__Clostridia;o__Eubacteriales;f__Anaerofustaceae;g__Anaerofustis;g__Anaerofustis stercorihominis	d__Bacteria;p__Bacteroidota;c__Bacteroidia;o__Bacteroidales;f__Bacteroidaceae;g__Prevotella;g__Prevotella scopos	0.71336	0.046946
d__Bacteria;p__Firmicutes;c__Clostridia;o__Lachnospirales;f__Lachnospiraceae;g__Acetivibrio;g__Acetivibrio ethanolgignens	d__Bacteria;p__Firmicutes;c__Clostridia;o__Lachnospirales;f__Lachnospiraceae;g__Herbinix;g__Herbinix luporum	0.713364	0.0469442
d__Bacteria;p__Firmicutes;c__Clostridia;o__Clostridiales;f__Savagellaceae	d__Bacteria;p__Firmicutes;c__Bacilli;o__Lactobacillales;f__Lactobacillaceae	0.713377	0.0469381
d__Bacteria;p__Firmicutes;c__Bacilli;o__Erysipelotrichales;f__Erysipelotrichaceae;g__Absiella	d__Bacteria;p__Firmicutes;c__Bacilli;o__Izemoplasmatales;f__Izemoplasmataceae;g__Izemoplasma	0.713412	0.0469223
d__Bacteria;p__Firmicutes;c__Clostridia;o__Oscillospirales;f__Ruminococcaceae;g__Negativibacillus;g__Negativibacillus massiliensis	d__Bacteria;p__Firmicutes;c__Bacilli;o__Lactobacillales;f__Carnobacteriaceae;g__Carnobacterium;g__Carnobacterium inhibens	0.713432	0.0469134
d__Bacteria;p__Firmicutes;c__Clostridia;o__Clostridiales;f__Savagellaceae;g__Savagella	d__Bacteria;p__Firmicutes;c__Bacilli;o__Lactobacillales;f__Lactobacillaceae;g__Lactobacillus	0.713503	0.0468813
d__Bacteria;p__Firmicutes;c__Clostridia;o__Lachnospirales;f__Lachnospiraceae;g__Lachnoclostridium;g__Lachnoclostridium sp900078195	d__Bacteria;p__Bacteroidota;c__Bacteroidia;o__Bacteroidales;f__Bacteroidaceae;g__Bacteroides;g__Bacteroides togonis	0.713506	0.0468796
d__Bacteria;p__Bacteroidota;c__Bacteroidia;o__Bacteroidales;f__Bacteroidaceae;g__CAG-462;g__CAG-462 sp900291465	d__Bacteria;p__Bacteroidota;c__Bacteroidia;o__Bacteroidales;f__Bacteroidaceae;g__Prevotella;g__Prevotella intermedia	0.713508	0.0468787
d__Bacteria;p__Firmicutes;c__Clostridia;o__Lachnospirales;f__Lachnospiraceae;g__Clostridium;g__Clostridium saccharolyticum	d__Bacteria;p__Firmicutes;c__Clostridia;o__Acetivibrionales;f__Acetivibrionaceae;g__Ruminiclostridium;g__Ruminiclostridium sp000244875	0.713519	0.0468737
d__Bacteria;p__Firmicutes;c__Clostridia;o__Lachnospirales;f__Lachnospiraceae;g__Clostridium;g__Clostridium clostridioforme	d__Bacteria;p__Firmicutes;c__Clostridia;o__Lachnospirales;f__Lachnospiraceae;g__Blautia;g__Blautia hansenii	0.713584	0.0468445
d__Bacteria;p__Firmicutes;c__Clostridia;o__Lachnospirales;f__Lachnospiraceae;g__Blautia;g__Blautia obeum	d__Bacteria;p__Firmicutes;c__Clostridia;o__Lachnospirales;f__Lachnospiraceae;g__Lachnobacterium;g__Lachnobacterium bovis	0.713598	0.0468383
d__Bacteria;p__Firmicutes;c__Clostridia;o__Oscillospirales;f__Oscillospiraceae;g__Oscillibacter;g__Oscillibacter ruminantium	d__Bacteria;p__Firmicutes;c__Bacilli;o__Bacillales;f__Bacillaceae;g__Bacillus;g__Bacillus mycoides	0.713619	0.0468288
d__Bacteria;p__Bacteroidota;c__Bacteroidia;o__Bacteroidales;f__Bacteroidaceae;g__Bacteroides;g__Bacteroides congonensis	d__Bacteria;p__Firmicutes;c__Clostridia;o__Clostridiales;f__Clostridiaceae;g__Clostridium;g__Clostridium fallax	0.713627	0.0468252
d__Bacteria;p__Firmicutes;c__Clostridia;o__Clostridiales;f__Clostridiaceae;g__Clostridium;g__Clostridium botulinum	d__Bacteria;p__Firmicutes;c__Clostridia;o__Lachnospirales;f__Lachnospiraceae;g__Anaerostipes;g__Anaerostipes hadrus	0.71363	0.0468237
d__Bacteria;p__Firmicutes;c__Clostridia;o__Lachnospirales;f__Lachnospiraceae;g__Hungatella;g__Hungatella indolis	d__Bacteria;p__Bacteroidota;c__Bacteroidia;o__Bacteroidales;f__Rikenellaceae;g__Alistipes;g__Alistipes shahii	0.713657	0.0468116
d__Bacteria;p__Firmicutes;c__Bacilli;o__Erysipelotrichales;f__Erysipelotrichaceae;g__Merdibacter;g__Merdibacter massiliensis	d__Bacteria;p__Firmicutes;c__Clostridia;o__Acetivibrionales;f__Acetivibrionaceae;g__Acetivibrio;g__Acetivibrio clariflavum	0.71366	0.0468103
d__Bacteria;p__Firmicutes;c__Clostridia;o__Oscillospirales;f__Ruminococcaceae;g__Anaerotruncus;g__Anaerotruncus rubiinfantis	d__Bacteria;p__Firmicutes;c__Clostridia;o__Oscillospirales;f__Ruminococcaceae;g__HUN007;g__HUN007 sp000712055	0.713696	0.046794
d__Bacteria;p__Actinobacteriota;c__Coriobacteriia;o__Coriobacteriales;f__Atopobiaceae;g__Olsenella;g__Olsenella sp002159535	d__Bacteria;p__Proteobacteria;c__Alphaproteobacteria;o__Holosporales;f__Holosporaceae;g__Holospora;g__Holospora curviuscula	0.713711	0.0467873
d__Bacteria;p__Firmicutes;c__Clostridia;o__Oscillospirales;f__Oscillospiraceae;g__Lawsonibacter;g__Lawsonibacter sp000177015	d__Bacteria;p__Firmicutes;c__Clostridia;o__Lachnospirales;f__Lachnospiraceae;g__Hungatella;g__Hungatella sp000526575	0.713712	0.0467868
d__Bacteria;p__Firmicutes;c__Clostridia;o__Lachnospirales;f__Lachnospiraceae;g__Bacteroides;g__Bacteroides pectinophilus	d__Bacteria;p__Firmicutes;c__Clostridia;o__Acetivibrionales;f__Acetivibrionaceae;g__Ruminiclostridium;g__Ruminiclostridium sp000244875	0.713737	0.0467755
d__Bacteria;p__Firmicutes;c__Clostridia;o__Eubacteriales;f__Anaerofustaceae;g__Anaerofustis	d__Bacteria;p__Firmicutes;c__Clostridia;o__SK-Y3;f__SK-Y3;g__SK-Y3	0.713799	0.0467474
d__Bacteria;p__Firmicutes;c__Clostridia;o__SK-Y3;f__SK-Y3	d__Bacteria;p__Firmicutes;c__Clostridia;o__Eubacteriales;f__Anaerofustaceae	0.71382	0.0467381
d__Bacteria;p__Firmicutes;c__Clostridia;o__Eubacteriales;f__Anaerofustaceae;g__Anaerofustis;g__Anaerofustis stercorihominis	d__Bacteria;p__Firmicutes;c__Clostridia;o__SK-Y3;f__SK-Y3;g__SK-Y3;g__SK-Y3 sp002252565	0.713822	0.0467373
d__Bacteria;p__Firmicutes;c__Clostridia;o__SK-Y3	d__Bacteria;p__Firmicutes;c__Clostridia;o__Eubacteriales	0.713824	0.0467361
d__Bacteria;p__Firmicutes;c__Clostridia;o__Lachnospirales;f__Lachnospiraceae;g__Tyzzerella;g__Tyzzerella nexilis	d__Bacteria;p__Firmicutes;c__Clostridia;o__Lachnospirales;f__Lachnospiraceae;g__Blautia;g__Blautia sp900120295	0.713835	0.0467312
d__Bacteria;p__Bacteroidota;c__Bacteroidia;o__Bacteroidales;f__Rikenellaceae;g__Alistipes;g__Alistipes finegoldii	d__Bacteria;p__Firmicutes;c__Clostridia;o__Monoglobales;f__Monoglobaceae;g__Monoglobus;g__Monoglobus pectinilyticus	0.713836	0.0467307
d__Bacteria;p__Firmicutes;c__Clostridia;o__Lachnospirales;f__Lachnospiraceae;g__Blautia;g__Blautia sp900120295	d__Bacteria;p__Firmicutes;c__Bacilli;o__Mycoplasmatales;f__Mycoplasmataceae;g__Mesoplasma;g__Mesoplasma entomophilum	0.713859	0.0467203
d__Bacteria;p__Actinobacteriota;c__Coriobacteriia;o__Coriobacteriales;f__Atopobiaceae;g__Olsenella;g__Olsenella sp002159535	d__Bacteria;p__Proteobacteria;c__Alphaproteobacteria;o__Holosporales;f__Holosporaceae;g__Holospora;g__Holospora undulata	0.713863	0.0467186
d__Bacteria;p__Firmicutes;c__Clostridia;o__Peptostreptococcales;f__Anaerovoracaceae;g__Eubacterium	d__Bacteria;p__Firmicutes;c__Clostridia;o__Oscillospirales;f__Acutalibacteraceae;g__Marseille-P4683	0.713908	0.0466984
d__Bacteria;p__Firmicutes;c__Clostridia;o__Oscillospirales;f__Acutalibacteraceae;g__Marseille-P4683;g__Marseille-P4683 sp900232885	d__Bacteria;p__Firmicutes;c__Clostridia;o__Lachnospirales;f__Lachnospiraceae;g__Hungatella;g__Hungatella saccharolyticum	0.713924	0.0466912
d__Bacteria;p__Firmicutes;c__Clostridia;o__Oscillospirales;f__Ruminococcaceae;g__Soleaferrea;g__Soleaferrea massiliensis	d__Bacteria;p__Actinobacteriota;c__Coriobacteriia;o__Coriobacteriales;f__Eggerthellaceae;g__Enteroscipio;g__Enteroscipio rubneri	0.713928	0.0466894
d__Bacteria;p__Firmicutes;c__Clostridia;o__Christensenellales;f__Christensenellaceae;g__Catabacter;g__Catabacter hongkongensis	d__Bacteria;p__Firmicutes;c__Bacilli;o__Mycoplasmatales;f__Mycoplasmataceae;g__Spiroplasma;g__Spiroplasma mirum	0.713968	0.0466712
d__Bacteria;p__Firmicutes;c__Clostridia;o__Oscillospirales;f__Ruminococcaceae;g__Ruminococcus;g__Ruminococcus sp000686125	d__Bacteria;p__Firmicutes;c__Clostridia;o__Oscillospirales;f__Oscillospiraceae;g__Marseille-P3106;g__Marseille-P3106 sp900169975	0.713979	0.0466663
d__Bacteria;p__Firmicutes;c__Bacilli;o__Erysipelotrichales;f__Erysipelatoclostridiaceae;g__Beduini;g__Beduini massiliensis	d__Bacteria;p__Bacteroidota;c__Bacteroidia;o__Bacteroidales;f__Tannerellaceae;g__Parabacteroides;g__Parabacteroides distasonis	0.713988	0.0466623
d__Bacteria;p__Firmicutes;c__Bacilli;o__Lactobacillales;f__Enterococcaceae	d__Bacteria;p__Cyanobacteria;c__Cyanobacteriia;o__Cyanobacteriales;f__Oscillatoriaceae	0.714004	0.046655
d__Bacteria;p__Firmicutes;c__Clostridia;o__Lachnospirales;f__Lachnospiraceae;g__Herbinix	d__Bacteria;p__Firmicutes;c__Clostridia;o__Lachnospirales;f__Lachnospiraceae;g__Acetivibrio	0.714017	0.0466491
d__Bacteria;p__Firmicutes;c__Negativicutes;o__Acidaminococcales;f__Acidaminococcaceae;g__Acidaminococcus;g__Acidaminococcus intestini	d__Bacteria;p__Firmicutes;c__Bacilli;o__Erysipelotrichales;f__Erysipelatoclostridiaceae;g__Erysipelatoclostridium;g__Erysipelatoclostridium ramosum	0.714039	0.0466392
d__Bacteria;p__Firmicutes;c__Clostridia;o__Lachnospirales;f__Lachnospiraceae;g__Bariatricus;g__Bariatricus massiliensis	d__Bacteria;p__Firmicutes;c__Clostridia;o__Oscillospirales;f__Ruminococcaceae;g__Bittarella;g__Bittarella massiliensis	0.714057	0.0466311
d__Bacteria;p__Proteobacteria;c__Gammaproteobacteria;o__Pseudomonadales	d__Bacteria;p__Firmicutes;c__Bacilli;o__Bacillales	0.714105	0.0466096
d__Bacteria;p__Proteobacteria;c__Gammaproteobacteria;o__Pseudomonadales;f__Pseudomonadaceae;g__Pseudomonas	d__Bacteria;p__Cyanobacteria;c__Cyanobacteriia;o__Cyanobacteriales;f__Nostocaceae;g__Trichormus	0.714119	0.0466034
d__Bacteria;p__Firmicutes;c__Bacilli;o__Erysipelotrichales;f__Erysipelotrichaceae;g__Erysipelothrix;g__Erysipelothrix larvae	d__Bacteria;p__Firmicutes;c__Bacilli;o__Erysipelotrichales;f__Erysipelotrichaceae;g__Erysipelothrix;g__Erysipelothrix rhusiopathiae	0.714161	0.0465841
d__Bacteria;p__Firmicutes;c__Clostridia;o__Lachnospirales;f__Lachnospiraceae;g__Kineothrix;g__Kineothrix alysoides	d__Bacteria;p__Firmicutes;c__Clostridia;o__Lachnospirales;f__Lachnospiraceae;g__Hungatella;g__Hungatella saccharolyticum	0.714173	0.046579
d__Bacteria;p__Firmicutes;c__Clostridia;o__Lachnospirales;f__Lachnospiraceae;g__Faecalicatena;g__Faecalicatena gnavus	d__Bacteria;p__Firmicutes;c__Clostridia;o__Oscillospirales;f__Acutalibacteraceae;g__GCA-900066995;g__GCA-900066995 sp900291955	0.714194	0.0465693
d__Bacteria;p__Firmicutes;c__Clostridia;o__Oscillospirales;f__Butyricicoccaceae;g__Agathobaculum;g__Agathobaculum sp900291975	d__Bacteria;p__Firmicutes;c__Desulfotomaculia;o__Desulfotomaculales;f__Desulfotomaculaceae;g__Desulfotomaculum;g__Desulfotomaculum acetoxidans	0.714202	0.0465657
d__Bacteria;p__Firmicutes;c__Bacilli;o__Lactobacillales;f__Enterococcaceae;g__Enterococcus;g__Enterococcus asini	d__Bacteria;p__Firmicutes;c__Bacilli;o__Mycoplasmatales;f__Mycoplasmataceae;g__Mesoplasma;g__Mesoplasma tabanidae	0.714203	0.0465654
d__Bacteria;p__Proteobacteria;c__Alphaproteobacteria;o__Holosporales	d__Bacteria;p__Actinobacteriota;c__Coriobacteriia;o__Coriobacteriales	0.714246	0.0465461
d__Bacteria;p__Firmicutes;c__Clostridia;o__Saccharofermentanales;f__Fastidiosipilaceae;g__Fastidiosipila	d__Bacteria;p__Cyanobacteria;c__Cyanobacteriia;o__Cyanobacteriales;f__Nostocaceae;g__Tolypothrix	0.714254	0.0465424
d__Bacteria;p__Cyanobacteria;c__Cyanobacteriia;o__Cyanobacteriales;f__Nostocaceae;g__Fischerella;g__Fischerella thermalis	d__Bacteria;p__Actinobacteriota;c__Coriobacteriia;o__Coriobacteriales;f__Atopobiaceae;g__Olsenella;g__Olsenella provencensis	0.714271	0.0465349
d__Bacteria;p__Firmicutes;c__Clostridia;o__Oscillospirales;f__Ruminococcaceae;g__Bittarella	d__Bacteria;p__Firmicutes;c__Clostridia;o__Lachnospirales;f__Lachnospiraceae;g__Bariatricus	0.714295	0.0465242
d__Bacteria;p__Firmicutes;c__Bacilli;o__Erysipelotrichales;f__Erysipelotrichaceae;g__Merdibacter	d__Bacteria;p__Firmicutes;c__Clostridia;o__Acetivibrionales;f__Acetivibrionaceae;g__Acetivibrio	0.714358	0.0464956
d__Bacteria;p__Firmicutes;c__Clostridia;o__Oscillospirales;f__Oscillospiraceae;g__Intestinimonas;g__Intestinimonas massiliensis	d__Bacteria;p__Firmicutes;c__Clostridia;o__Oscillospirales;f__Oscillospiraceae;g__Oscillibacter;g__Oscillibacter valericigenes	0.714358	0.0464955
d__Bacteria;p__Cyanobacteria;c__Cyanobacteriia;o__Cyanobacteriales;f__Nostocaceae;g__Cylindrospermum;g__Cylindrospermum stagnale	d__Bacteria;p__Firmicutes;c__Bacilli;o__Mycoplasmatales;f__Mycoplasmataceae;g__Mesoplasma;g__Mesoplasma entomophilum	0.714374	0.0464886
d__Bacteria;p__Firmicutes;c__Clostridia;o__Saccharofermentanales;f__Fastidiosipilaceae;g__Fastidiosipila;g__Fastidiosipila sanguinis	d__Bacteria;p__Cyanobacteria;c__Cyanobacteriia;o__Cyanobacteriales;f__Nostocaceae;g__Tolypothrix;g__Tolypothrix sp002368235	0.714401	0.0464765
d__Bacteria;p__Firmicutes;c__Clostridia;o__Oscillospirales;f__Ruminococcaceae;g__Ruminiclostridium	d__Bacteria;p__Bacteroidota;c__Bacteroidia;o__Bacteroidales;f__Bacteroidaceae;g__Bacteroides	0.714454	0.0464528
d__Bacteria;p__Firmicutes;c__Clostridia;o__Lachnospirales;f__Lachnospiraceae;g__Blautia;g__Blautia hominis	d__Bacteria;p__Firmicutes;c__Clostridia;o__Lachnospirales;f__Lachnospiraceae;g__Clostridium;g__Clostridium sp001517625	0.714596	0.0463886
d__Bacteria;p__Firmicutes;c__Clostridia;o__Tissierellales;f__Peptoniphilaceae	d__Bacteria;p__Proteobacteria;c__Gammaproteobacteria;o__Burkholderiales;f__Burkholderiaceae	0.714598	0.046388
d__Bacteria;p__Cyanobacteria;c__Cyanobacteriia;o__Cyanobacteriales;f__Nostocaceae;g__Nostoc	d__Bacteria;p__Firmicutes;c__Clostridia;o__Oscillospirales;f__Butyricicoccaceae;g__Agathobaculum	0.714618	0.0463789
d__Bacteria;p__Firmicutes;c__Clostridia;o__SK-Y3;f__SK-Y3;g__SK-Y3;g__SK-Y3 sp002252565	d__Bacteria;p__Firmicutes;c__Clostridia;o__Oscillospirales;f__Ruminococcaceae;g__Ruminiclostridium;g__Ruminiclostridium siraeum	0.714627	0.0463751
d__Bacteria;p__Firmicutes;c__Bacilli;o__Staphylococcales;f__Staphylococcaceae;g__Staphylococcus;g__Staphylococcus sciuri	d__Bacteria;p__Firmicutes;c__Clostridia;o__Oscillospirales;f__Oscillospiraceae;g__Oscillibacter;g__Oscillibacter valericigenes	0.714682	0.0463501
d__Bacteria;p__Firmicutes;c__Clostridia;o__SK-Y3;f__SK-Y3;g__SK-Y3	d__Bacteria;p__Firmicutes;c__Clostridia;o__Oscillospirales;f__Ruminococcaceae;g__Ruminiclostridium	0.714683	0.0463498
d__Bacteria;p__Cyanobacteria;c__Cyanobacteriia;o__Pseudanabaenales	d__Bacteria;p__Actinobacteriota;c__Coriobacteriia;o__Coriobacteriales	0.714688	0.0463474
d__Bacteria;p__Firmicutes;c__Clostridia;o__Lachnospirales;f__Lachnospiraceae;g__Faecalicatena;g__Faecalicatena lactaris	d__Bacteria;p__Firmicutes;c__Clostridia;o__Lachnospirales;f__Lachnospiraceae;g__Faecalicatena;g__Faecalicatena sp000403295	0.71469	0.0463466
d__Bacteria;p__Bacteroidota;c__Bacteroidia;o__Bacteroidales;f__Bacteroidaceae;g__Prevotella;g__Prevotella sp002933775	d__Bacteria;p__Bacteroidota;c__Bacteroidia;o__Bacteroidales;f__Bacteroidaceae;g__Prevotella;g__Prevotella intermedia	0.714716	0.0463351
d__Bacteria;p__Firmicutes;c__Dehalobacteriia;o__Dehalobacteriales	d__Bacteria;p__Firmicutes;c__Bacilli;o__Paenibacillales	0.714732	0.0463275
d__Bacteria;p__Firmicutes;c__Bacilli;o__Paenibacillales;f__Paenibacillaceae	d__Bacteria;p__Firmicutes;c__Dehalobacteriia;o__Dehalobacteriales;f__Dehalobacteriaceae	0.714745	0.0463218
d__Bacteria;p__Firmicutes;c__Bacilli;o__Bacillales;f__Bacillaceae;g__Bacillus;g__Bacillus thuringiensis	d__Bacteria;p__Cyanobacteria;c__Cyanobacteriia;o__Cyanobacteriales;f__Nostocaceae;g__Nodularia;g__Nodularia spumigena	0.714755	0.0463176
d__Bacteria;p__Firmicutes;c__Bacilli;o__Mycoplasmatales;f__Mycoplasmataceae;g__Mesoplasma;g__Mesoplasma grammopterae	d__Bacteria;p__Firmicutes;c__Clostridia;o__Lachnospirales;f__Lachnospiraceae;g__COE1;g__COE1 sp000403335	0.714785	0.0463039
d__Bacteria;p__Firmicutes;c__Clostridia;o__Lachnospirales;f__Lachnospiraceae;g__14-2;g__14-2 sp000403255	d__Bacteria;p__Firmicutes;c__Clostridia;o__Lachnospirales;f__Vallitaleaceae;g__Vallitalea;g__Vallitalea guaymasensis	0.714839	0.0462795
d__Bacteria;p__Firmicutes;c__Bacilli;o__Erysipelotrichales;f__Erysipelotrichaceae;g__Dielma	d__Bacteria;p__Firmicutes;c__Clostridia;o__Christensenellales;f__Christensenellaceae;g__Christensenella	0.714868	0.0462668
d__Bacteria;p__Bacteroidota;c__Bacteroidia;o__Bacteroidales;f__Bacteroidaceae;g__Prevotella;g__Prevotella sp900290275	d__Bacteria;p__Actinobacteriota;c__Coriobacteriia;o__Coriobacteriales;f__Atopobiaceae;g__Olsenella;g__Olsenella sp002159535	0.71494	0.0462343
d__Bacteria;p__Firmicutes;c__Bacilli;o__Lactobacillales;f__Lactobacillaceae;g__Pediococcus	d__Bacteria;p__Firmicutes;c__Clostridia;o__Oscillospirales;f__Oscillospiraceae;g__Lawsonibacter	0.714959	0.0462259
d__Bacteria;p__Firmicutes;c__Clostridia;o__Lachnospirales;f__Lachnospiraceae;g__Anaerostipes;g__Anaerostipes sp001940315	d__Bacteria;p__Bacteroidota;c__Bacteroidia;o__Bacteroidales;f__Bacteroidaceae;g__Bacteroides;g__Bacteroides congonensis	0.714961	0.0462252
d__Bacteria;p__Actinobacteriota;c__Coriobacteriia;o__Coriobacteriales;f__Eggerthellaceae;g__Enteroscipio	d__Bacteria;p__Bacteroidota;c__Bacteroidia;o__Bacteroidales;f__Bacteroidaceae;g__Prevotellamassilia	0.714998	0.0462085
d__Bacteria;p__Firmicutes;c__Clostridia;o__Oscillospirales;f__Butyricicoccaceae;g__Agathobaculum	d__Bacteria;p__Firmicutes;c__Desulfitobacteriia;o__Desulfitobacteriales;f__Desulfitobacteriaceae;g__Desulfosporosinus	0.715001	0.0462073
d__Bacteria;p__Firmicutes;c__Bacilli;o__Izemoplasmatales;f__Izemoplasmataceae;g__Izemoplasma	d__Bacteria;p__Firmicutes;c__Clostridia;o__Oscillospirales;f__Oscillospiraceae;g__Lawsonibacter	0.715044	0.0461877
d__Bacteria;p__Firmicutes;c__Bacilli;o__Erysipelotrichales;f__Erysipelotrichaceae;g__Dielma	d__Bacteria;p__Firmicutes;c__Bacilli;o__Bacillales;f__Bacillaceae;g__1NLA3E	0.715065	0.0461785
d__Bacteria;p__Bacteroidota;c__Bacteroidia;o__Bacteroidales;f__Rikenellaceae;g__Alistipes;g__Alistipes sp900083545	d__Bacteria;p__Firmicutes;c__Clostridia;o__Clostridiales;f__Clostridiaceae;g__Clostridium;g__Clostridium botulinum	0.715077	0.0461729
d__Bacteria;p__Firmicutes;c__Bacilli;o__Erysipelotrichales;f__Erysipelotrichaceae;g__Solobacterium;g__Solobacterium extructa	d__Bacteria;p__Firmicutes;c__Bacilli;o__Erysipelotrichales;f__Erysipelotrichaceae;g__Absiella;g__Absiella dolichum	0.715086	0.0461689
d__Bacteria;p__Firmicutes;c__Bacilli;o__Lactobacillales;f__Streptococcaceae	d__Bacteria;p__Firmicutes;c__Bacilli;o__Mycoplasmatales;f__Mycoplasmataceae	0.715096	0.0461647
d__Bacteria;p__Firmicutes;c__Clostridia;o__Lachnospirales;f__Lachnospiraceae;g__Lachnospira	d__Bacteria;p__Firmicutes;c__Clostridia;o__Oscillospirales;f__Ruminococcaceae;g__Neobitarella	0.715121	0.0461536
d__Bacteria;p__Firmicutes;c__Clostridia;o__Oscillospirales;f__Oscillospiraceae;g__Flavonifractor;g__Flavonifractor sp900199495	d__Bacteria;p__Proteobacteria;c__Gammaproteobacteria;o__Pseudomonadales;f__Pseudomonadaceae;g__Pseudomonas;g__Pseudomonas sp002874965	0.715147	0.0461418
d__Bacteria;p__Firmicutes;c__Bacilli;o__Mycoplasmatales;f__Mycoplasmataceae;g__Mycoplasma;g__Mycoplasma mycoides	d__Bacteria;p__Bacteroidota;c__Bacteroidia;o__Bacteroidales;f__Bacteroidaceae;g__Prevotella;g__Prevotella scopos	0.715153	0.0461391
d__Bacteria;p__Firmicutes;c__Clostridia;o__Lachnospirales;f__Cellulosilyticaceae;g__Niameybacter;g__Niameybacter massiliensis	d__Bacteria;p__Firmicutes;c__Clostridia;o__Saccharofermentanales;f__Mageeibacillaceae;g__Mageeibacillus;g__Mageeibacillus indolicus	0.715171	0.0461309
d__Bacteria;p__Firmicutes;c__Bacilli;o__Erysipelotrichales;f__Erysipelatoclostridiaceae;g__Erysipelatoclostridium;g__Erysipelatoclostridium sp000752095	d__Bacteria;p__Desulfobacterota;c__Desulfovibrionia;o__Desulfovibrionales;f__Desulfovibrionaceae;g__Desulfovibrio;g__Desulfovibrio vulgaris	0.715199	0.0461185
d__Bacteria;p__Firmicutes;c__Bacilli;o__Paenibacillales;f__Paenibacillaceae	d__Bacteria;p__Firmicutes;c__Clostridia;o__Oscillospirales;f__Butyricicoccaceae	0.71522	0.046109
d__Bacteria;p__Firmicutes;c__Bacilli;o__Erysipelotrichales;f__Erysipelotrichaceae;g__Erysipelothrix;g__Erysipelothrix larvae	d__Bacteria;p__Firmicutes;c__Bacilli;o__Haloplasmatales;f__Turicibacteraceae;g__Turicibacter;g__Turicibacter sanguinis	0.715239	0.0461007
d__Bacteria;p__Firmicutes;c__Clostridia;o__Oscillospirales;f__Ruminococcaceae;g__Anaerotruncus;g__Anaerotruncus colihominis	d__Bacteria;p__Desulfobacterota;c__Desulfovibrionia;o__Desulfovibrionales;f__Desulfovibrionaceae;g__Desulfovibrio;g__Desulfovibrio vulgaris	0.71527	0.0460868
d__Bacteria;p__Firmicutes;c__Clostridia;o__Oscillospirales;f__Oscillospiraceae;g__Lawsonibacter;g__Lawsonibacter sp000177015	d__Bacteria;p__Cyanobacteria;c__Cyanobacteriia;o__Cyanobacteriales;f__Chroococcidiopsidaceae;g__Chroogloeocystis;g__Chroogloeocystis cyanobacterium	0.715275	0.0460843
d__Bacteria;p__Firmicutes;c__Clostridia;o__Lachnospirales;f__Lachnospiraceae;g__Roseburia;g__Roseburia hominis	d__Bacteria;p__Actinobacteriota;c__Coriobacteriia;o__Coriobacteriales;f__Eggerthellaceae;g__Enteroscipio;g__Enteroscipio rubneri	0.715291	0.0460775
d__Bacteria;p__Firmicutes;c__Clostridia;o__Lachnospirales;f__Lachnospiraceae;g__992a;g__992a sp001940245	d__Bacteria;p__Bacteroidota;c__Bacteroidia;o__Bacteroidales;f__Rikenellaceae;g__Alistipes;g__Alistipes onderdonkii	0.715313	0.0460676
d__Bacteria;p__Firmicutes;c__Bacilli;o__Mycoplasmatales;f__Mycoplasmataceae;g__Spiroplasma;g__Spiroplasma citri	d__Bacteria;p__Firmicutes;c__Clostridia;o__Peptostreptococcales;f__Anaerovoracaceae;g__Mogibacterium;g__Mogibacterium pumilum	0.715313	0.0460674
d__Bacteria;p__Actinobacteriota;c__Coriobacteriia;o__Coriobacteriales;f__Eggerthellaceae;g__Eggerthella;g__Eggerthella lenta	d__Bacteria;p__Firmicutes;c__Bacilli;o__Erysipelotrichales;f__Erysipelotrichaceae;g__Holdemania;g__Holdemania sp900120005	0.715331	0.0460597
d__Bacteria;p__Firmicutes;c__Clostridia;o__Acetivibrionales;f__Acetivibrionaceae;g__Ruminiclostridium	d__Bacteria;p__Cyanobacteria;c__Cyanobacteriia;o__Leptolyngbyales;f__Leptolyngbyaceae;g__Leptolyngbya	0.71535	0.0460511
d__Bacteria;p__Firmicutes;c__Clostridia;o__Lachnospirales;f__Lachnospiraceae;g__F0428;g__F0428 sp003043955	d__Bacteria;p__Firmicutes;c__Clostridia;o__Lachnospirales;f__Lachnospiraceae;g__Faecalicatena;g__Faecalicatena faecis	0.715365	0.0460445
d__Bacteria;p__Firmicutes;c__Bacilli;o__Paenibacillales;f__Paenibacillaceae;g__Paenibacillus	d__Bacteria;p__Firmicutes;c__Dehalobacteriia;o__Dehalobacteriales;f__Dehalobacteriaceae;g__Dehalobacterium	0.715372	0.0460412
d__Bacteria;p__Firmicutes;c__Clostridia;o__Lachnospirales;f__Lachnospiraceae;g__Faecalicatena	d__Bacteria;p__Firmicutes;c__Clostridia;o__Lachnospirales;f__Lachnospiraceae;g__Roseburia	0.715395	0.0460308
d__Bacteria;p__Firmicutes;c__Clostridia;o__Acetivibrionales;f__Acetivibrionaceae;g__Herbivorax	d__Bacteria;p__Proteobacteria;c__Alphaproteobacteria;o__Holosporales;f__Holosporaceae;g__Holospora	0.715428	0.046016
d__Bacteria;p__Firmicutes;c__Bacilli;o__Erysipelotrichales;f__Erysipelotrichaceae;g__Merdibacter;g__Merdibacter massiliensis	d__Bacteria;p__Firmicutes;c__Clostridia;o__Oscillospirales;f__Ruminococcaceae;g__Anaerotruncus;g__Anaerotruncus rubiinfantis	0.715432	0.0460144
d__Bacteria;p__Firmicutes;c__Bacilli;o__Erysipelotrichales;f__Erysipelotrichaceae;g__Erysipelothrix;g__Erysipelothrix rhusiopathiae	d__Bacteria;p__Firmicutes;c__Clostridia;o__Oscillospirales;f__Oscillospiraceae;g__Flavonifractor;g__Flavonifractor sp002159175	0.715448	0.0460072
d__Bacteria;p__Firmicutes;c__Bacilli;o__Erysipelotrichales;f__Erysipelotrichaceae;g__Erysipelothrix;g__Erysipelothrix larvae	d__Bacteria;p__Cyanobacteria;c__Cyanobacteriia;o__Cyanobacteriales;f__Nostocaceae;g__Nostoc;g__Nostoc sp002949735	0.715477	0.0459944
d__Bacteria;p__Firmicutes;c__Clostridia;o__Lachnospirales;f__Lachnospiraceae;g__14-2	d__Bacteria;p__Firmicutes;c__Clostridia;o__Lachnospirales;f__Vallitaleaceae;g__Vallitalea	0.715522	0.0459742
d__Bacteria;p__Firmicutes;c__Clostridia;o__Monoglobales;f__Monoglobaceae;g__Monoglobus	d__Bacteria;p__Bacteroidota;c__Bacteroidia;o__Bacteroidales;f__Barnesiellaceae;g__Barnesiella	0.715527	0.0459721
d__Bacteria;p__Firmicutes;c__Clostridia;o__Monoglobales;f__Monoglobaceae	d__Bacteria;p__Bacteroidota;c__Bacteroidia;o__Bacteroidales;f__Barnesiellaceae	0.715537	0.0459673
d__Bacteria;p__Firmicutes;c__Bacilli;o__Erysipelotrichales;f__Erysipelotrichaceae;g__Erysipelothrix;g__Erysipelothrix rhusiopathiae	d__Bacteria;p__Cyanobacteria;c__Cyanobacteriia;o__Cyanobacteriales;f__Nostocaceae;g__Nodularia;g__Nodularia spumigena	0.715545	0.045964
d__Bacteria;p__Firmicutes;c__Clostridia;o__Lachnospirales;f__Cellulosilyticaceae;g__Niameybacter	d__Bacteria;p__Firmicutes;c__Clostridia;o__Saccharofermentanales;f__Mageeibacillaceae;g__Mageeibacillus	0.71556	0.0459572
d__Bacteria;p__Firmicutes;c__Desulfitobacteriia;o__Desulfitobacteriales;f__Desulfitobacteriaceae;g__Desulfitobacterium;g__Desulfitobacterium metallireducens	d__Bacteria;p__Firmicutes;c__Clostridia;o__Oscillospirales;f__Oscillospiraceae;g__Oscillibacter;g__Oscillibacter valericigenes	0.715599	0.0459398
d__Bacteria;p__Firmicutes;c__Clostridia;o__Lachnospirales;f__Lachnospiraceae;g__Kineothrix;g__Kineothrix alysoides	d__Bacteria;p__Firmicutes;c__Clostridia;o__Eubacteriales;f__Anaerofustaceae;g__Anaerofustis;g__Anaerofustis stercorihominis	0.715604	0.0459375
d__Bacteria;p__Firmicutes;c__Clostridia;o__Lachnospirales;f__Lachnospiraceae;g__Faecalicatena;g__Faecalicatena gnavus	d__Bacteria;p__Firmicutes;c__Clostridia;o__Saccharofermentanales;f__Mageeibacillaceae;g__Mageeibacillus;g__Mageeibacillus indolicus	0.715616	0.0459323
d__Bacteria;p__Firmicutes;c__Clostridia;o__Lachnospirales;f__Lachnospiraceae;g__Blautia;g__Blautia wexlerae	d__Bacteria;p__Firmicutes;c__Clostridia;o__Lachnospirales;f__Lachnospiraceae;g__Hungatella;g__Hungatella guttoideum	0.715648	0.0459179
d__Bacteria;p__Firmicutes;c__Bacilli;o__Mycoplasmatales;f__Mycoplasmataceae;g__Spiroplasma;g__Spiroplasma litorale	d__Bacteria;p__Bacteroidota;c__Bacteroidia;o__Bacteroidales;f__Barnesiellaceae;g__Barnesiella;g__Barnesiella intestinihominis	0.715697	0.0458959
d__Bacteria;p__Firmicutes;c__Clostridia;o__Lachnospirales;f__Lachnospiraceae;g__Kineothrix;g__Kineothrix sp000403275	d__Bacteria;p__Firmicutes;c__Clostridia;o__Oscillospirales;f__Oscillospiraceae;g__Flavonifractor;g__Flavonifractor sp002159175	0.715741	0.0458764
d__Bacteria;p__Cyanobacteria;c__Cyanobacteriia;o__Cyanobacteriales;f__Nostocaceae;g__Trichormus	d__Bacteria;p__Firmicutes;c__Bacilli;o__Mycoplasmatales;f__Mycoplasmataceae;g__Mesoplasma	0.715749	0.045873
d__Bacteria;p__Firmicutes;c__Clostridia;o__Acetivibrionales;f__Acetivibrionaceae;g__Herbivorax;g__Herbivorax saccincola	d__Bacteria;p__Proteobacteria;c__Alphaproteobacteria;o__Holosporales;f__Holosporaceae;g__Holospora;g__Holospora obtusa	0.715768	0.0458643
d__Bacteria;p__Firmicutes;c__Clostridia;o__Lachnospirales;f__Lachnospiraceae;g__COE1	d__Bacteria;p__Firmicutes;c__Bacilli;o__Erysipelotrichales;f__Erysipelotrichaceae;g__Erysipelothrix	0.715802	0.0458491
d__Bacteria;p__Firmicutes;c__Clostridia;o__Lachnospirales;f__Lachnospiraceae;g__Lachnobacterium;g__Lachnobacterium bovis	d__Bacteria;p__Firmicutes;c__Clostridia;o__Oscillospirales;f__Ruminococcaceae;g__Anaerotruncus;g__Anaerotruncus massiliensis	0.71583	0.0458367
d__Bacteria;p__Bacteroidota;c__Bacteroidia;o__Bacteroidales;f__Rikenellaceae;g__Alistipes;g__Alistipes sp002159375	d__Bacteria;p__Bacteroidota;c__Bacteroidia;o__Bacteroidales;f__Rikenellaceae;g__Alistipes;g__Alistipes sp900290115	0.715848	0.0458287
d__Bacteria;p__Firmicutes;c__Clostridia;o__Oscillospirales;f__Oscillospiraceae;g__Flavonifractor;g__Flavonifractor sp900199495	d__Bacteria;p__Firmicutes;c__Desulfotomaculia;o__Desulfotomaculales;f__Desulfotomaculaceae;g__Desulfotomaculum;g__Desulfotomaculum acetoxidans	0.715866	0.0458208
d__Bacteria;p__Firmicutes;c__Bacilli;o__Erysipelotrichales;f__Erysipelotrichaceae;g__Erysipelothrix	d__Bacteria;p__Cyanobacteria;c__Cyanobacteriia;o__Cyanobacteriales;f__Nostocaceae;g__Anabaena	0.715926	0.045794
d__Bacteria;p__Bacteroidota;c__Bacteroidia;o__Bacteroidales;f__Bacteroidaceae;g__Prevotella;g__Prevotella fusca	d__Bacteria;p__Bacteroidota;c__Bacteroidia;o__Bacteroidales;f__Bacteroidaceae;g__Prevotellamassilia;g__Prevotellamassilia timonensis	0.716028	0.0457484
d__Bacteria;p__Bacteroidota;c__Bacteroidia;o__Bacteroidales;f__Bacteroidaceae;g__Bacteroides;g__Bacteroides xylanisolvens	d__Bacteria;p__Firmicutes;c__Clostridia;o__Lachnospirales;f__Lachnospiraceae;g__Faecalicatena;g__Faecalicatena sp000403295	0.716034	0.0457458
d__Bacteria;p__Firmicutes;c__Clostridia;o__Oscillospirales;f__Oscillospiraceae;g__Oscillibacter;g__Oscillibacter sp000403435	d__Bacteria;p__Proteobacteria;c__Gammaproteobacteria;o__Enterobacterales;f__Enterobacteriaceae;g__Escherichia;g__Escherichia coli	0.71605	0.0457387
d__Bacteria;p__Firmicutes;c__Clostridia;o__Lachnospirales;f__Lachnospiraceae;g__Lachnospira;g__Lachnospira eligens	d__Bacteria;p__Firmicutes;c__Clostridia;o__Oscillospirales;f__Ruminococcaceae;g__Neobitarella;g__Neobitarella massiliensis	0.716085	0.0457232
d__Bacteria;p__Proteobacteria;c__Gammaproteobacteria;o__Burkholderiales;f__Burkholderiaceae;g__Parasutterella;g__Parasutterella excrementihominis	d__Bacteria;p__Bacteroidota;c__Bacteroidia;o__Bacteroidales;f__Bacteroidaceae;g__Prevotellamassilia;g__Prevotellamassilia sp002933955	0.716086	0.0457227
d__Bacteria;p__Firmicutes;c__Bacilli;o__Mycoplasmatales;f__Mycoplasmataceae;g__Spiroplasma;g__Spiroplasma culicicola	d__Bacteria;p__Firmicutes;c__Clostridia;o__Oscillospirales;f__Ruminococcaceae;g__Neobitarella;g__Neobitarella massiliensis	0.716133	0.0457017
d__Bacteria;p__Firmicutes;c__Clostridia;o__Christensenellales;f__CAG-74	d__Bacteria;p__Cyanobacteria;c__Cyanobacteriia;o__Leptolyngbyales;f__Leptolyngbyaceae	0.716146	0.0456962
d__Bacteria;p__Firmicutes;c__Clostridia;o__Oscillospirales;f__Oscillospiraceae;g__Lawsonibacter;g__Lawsonibacter sp000177015	d__Bacteria;p__Firmicutes;c__Clostridia;o__Lachnospirales;f__Lachnospiraceae;g__Hungatella;g__Hungatella guttoideum	0.716149	0.0456946
d__Bacteria;p__Firmicutes;c__Clostridia;o__Lachnospirales;f__Lachnospiraceae;g__Clostridium;g__Clostridium sp000155435	d__Bacteria;p__Firmicutes;c__Clostridia;o__Lachnospirales;f__Lachnospiraceae;g__992a;g__992a sp001940245	0.716155	0.0456918
d__Bacteria;p__Firmicutes;c__Clostridia;o__Lachnospirales;f__Lachnospiraceae;g__Roseburia;g__Roseburia sp001940165	d__Bacteria;p__Firmicutes;c__Clostridia;o__Lachnospirales;f__Lachnospiraceae;g__Hungatella;g__Hungatella saccharolyticum	0.716172	0.0456846
d__Bacteria;p__Firmicutes;c__Desulfitobacteriia;o__Desulfitobacteriales;f__Desulfitobacteriaceae;g__Desulfosporosinus;g__Desulfosporosinus orientis	d__Bacteria;p__Firmicutes;c__Negativicutes;o__Acidaminococcales;f__Acidaminococcaceae;g__Phascolarctobacterium;g__Phascolarctobacterium faecium	0.716215	0.0456655
d__Bacteria;p__Firmicutes;c__Clostridia;o__Lachnospirales;f__Lachnospiraceae;g__Blautia;g__Blautia sp900120295	d__Bacteria;p__Firmicutes;c__Bacilli;o__Erysipelotrichales;f__Erysipelotrichaceae;g__Absiella;g__Absiella dolichum	0.716247	0.045651
d__Bacteria;p__Firmicutes;c__Clostridia;o__Lachnospirales;f__Lachnospiraceae;g__Fusicatenibacter;g__Fusicatenibacter saccharivorans	d__Bacteria;p__Firmicutes;c__Clostridia;o__Lachnospirales;f__Lachnospiraceae;g__Hungatella;g__Hungatella saccharolyticum	0.716255	0.0456476
d__Bacteria;p__Actinobacteriota;c__Coriobacteriia;o__Coriobacteriales;f__Eggerthellaceae;g__Eggerthella;g__Eggerthella lenta	d__Bacteria;p__Firmicutes;c__Clostridia;o__Lachnospirales;f__Lachnospiraceae;g__Faecalicatena;g__Faecalicatena sp001487105	0.716263	0.0456441
d__Bacteria;p__Actinobacteriota;c__Coriobacteriia;o__Coriobacteriales;f__Eggerthellaceae;g__Adlercreutzia;g__Adlercreutzia caecimuris	d__Bacteria;p__Firmicutes;c__Bacilli;o__Erysipelotrichales;f__Erysipelatoclostridiaceae;g__Erysipelatoclostridium;g__Erysipelatoclostridium spiroforme	0.716272	0.0456399
d__Bacteria;p__Bacteroidota;c__Bacteroidia;o__Bacteroidales;f__Bacteroidaceae;g__CAG-462;g__CAG-462 sp900291465	d__Bacteria;p__Bacteroidota;c__Bacteroidia;o__Bacteroidales;f__Coprobacteraceae;g__Coprobacter;g__Coprobacter secundus	0.716302	0.0456266
d__Bacteria;p__Firmicutes;c__Bacilli;o__Paenibacillales;f__Paenibacillaceae;g__Paenibacillus	d__Bacteria;p__Firmicutes;c__Clostridia;o__Tissierellales;f__Gottschalkiaceae;g__Gottschalkia	0.716318	0.0456197
d__Bacteria;p__Firmicutes;c__Bacilli;o__Mycoplasmatales;f__Mycoplasmataceae;g__Spiroplasma;g__Spiroplasma kunkelii	d__Bacteria;p__Cyanobacteria;c__Cyanobacteriia;o__Cyanobacteriales;f__Nostocaceae;g__Anabaena;g__Anabaena cylindrica	0.716322	0.0456177
d__Bacteria;p__Firmicutes;c__Clostridia;o__Acetivibrionales;f__Acetivibrionaceae;g__Acetivibrio;g__Acetivibrio clariflavum	d__Bacteria;p__Bacteroidota;c__Bacteroidia;o__Bacteroidales;f__Rikenellaceae;g__Alistipes;g__Alistipes indistinctus	0.716338	0.0456105
d__Bacteria;p__Bacteroidota;c__Bacteroidia;o__Bacteroidales;f__Tannerellaceae;g__Parabacteroides;g__Parabacteroides johnsonii	d__Bacteria;p__Firmicutes;c__Clostridia;o__Oscillospirales;f__Ruminococcaceae;g__Neobitarella;g__Neobitarella massiliensis	0.716367	0.0455976
d__Bacteria;p__Firmicutes;c__Clostridia;o__Oscillospirales;f__Acutalibacteraceae;g__Marseille-P4683;g__Marseille-P4683 sp900232885	d__Bacteria;p__Firmicutes;c__Clostridia;o__Lachnospirales;f__Lachnospiraceae;g__Acetivibrio;g__Acetivibrio ethanolgignens	0.716368	0.0455972
d__Bacteria;p__Firmicutes;c__Desulfitobacteriia;o__Desulfitobacteriales;f__Desulfitobacteriaceae;g__Desulfitobacterium;g__Desulfitobacterium metallireducens	d__Bacteria;p__Firmicutes;c__Clostridia;o__Oscillospirales;f__Oscillospiraceae;g__Flavonifractor;g__Flavonifractor sp002159175	0.716394	0.0455856
d__Bacteria;p__Firmicutes;c__Bacilli;o__Staphylococcales;f__Staphylococcaceae;g__Staphylococcus;g__Staphylococcus piscifermentans	d__Bacteria;p__Firmicutes;c__Bacilli;o__Erysipelotrichales;f__Erysipelatoclostridiaceae;g__Erysipelatoclostridium;g__Erysipelatoclostridium sp000752095	0.71642	0.0455742
d__Bacteria;p__Firmicutes;c__Clostridia;o__Acetivibrionales;f__Acetivibrionaceae;g__Herbivorax	d__Bacteria;p__Cyanobacteria;c__Cyanobacteriia;o__Cyanobacteriales;f__Chroococcidiopsidaceae;g__Chroogloeocystis	0.716436	0.045567
d__Bacteria;p__Firmicutes;c__Clostridia;o__Oscillospirales;f__Acutalibacteraceae;g__Marseille-P4683	d__Bacteria;p__Firmicutes;c__Clostridia;o__Lachnospirales;f__Lachnospiraceae;g__Acetivibrio	0.71644	0.0455655
d__Bacteria;p__Actinobacteriota;c__Coriobacteriia;o__Coriobacteriales;f__Eggerthellaceae;g__Gordonibacter;g__Gordonibacter urolithinfaciens	d__Bacteria;p__Actinobacteriota;c__Coriobacteriia;o__Coriobacteriales;f__Eggerthellaceae;g__Raoultibacter;g__Raoultibacter massiliensis	0.716472	0.045551
d__Bacteria;p__Firmicutes;c__Bacilli;o__Mycoplasmatales;f__Mycoplasmataceae;g__Mycoplasma;g__Mycoplasma mycoides	d__Bacteria;p__Bacteroidota;c__Bacteroidia;o__Bacteroidales;f__Bacteroidaceae;g__Bacteroides;g__Bacteroides togonis	0.716501	0.0455381
d__Bacteria;p__Cyanobacteria;c__Cyanobacteriia;o__Cyanobacteriales;f__Phormidiaceae	d__Bacteria;p__Firmicutes;c__Desulfitobacteriia;o__Desulfitobacteriales;f__Desulfitobacteriaceae	0.716525	0.0455274
d__Bacteria;p__Firmicutes;c__Bacilli;o__Lactobacillales;f__Lactobacillaceae;g__Pediococcus;g__Pediococcus damnosus	d__Bacteria;p__Firmicutes;c__Bacilli;o__Haloplasmatales;f__Turicibacteraceae;g__Turicibacter;g__Turicibacter sp001543345	0.716567	0.0455087
d__Bacteria;p__Firmicutes;c__Bacilli;o__Bacillales;f__Bacillaceae;g__Bacillus;g__Bacillus pseudomycoides	d__Bacteria;p__Firmicutes;c__Clostridia;o__Christensenellales;f__CAG-74;g__OEMS01;g__OEMS01 sp900199405	0.716617	0.0454865
d__Bacteria;p__Firmicutes;c__Bacilli;o__Lactobacillales;f__Lactobacillaceae;g__Pediococcus;g__Pediococcus inopinatus	d__Bacteria;p__Firmicutes;c__Bacilli;o__Erysipelotrichales;f__Erysipelotrichaceae;g__Solobacterium;g__Solobacterium extructa	0.716635	0.0454787
d__Bacteria;p__Firmicutes;c__Clostridia;o__Lachnospirales;f__Lachnospiraceae;g__Eubacterium;g__Eubacterium sp000687975	d__Bacteria;p__Actinobacteriota;c__Coriobacteriia;o__Coriobacteriales;f__Atopobiaceae;g__Olsenella;g__Olsenella sp001457795	0.716663	0.0454665
d__Bacteria;p__Firmicutes;c__Clostridia;o__Oscillospirales;f__Ruminococcaceae;g__HUN007;g__HUN007 sp000712055	d__Bacteria;p__Firmicutes;c__Bacilli;o__Lactobacillales;f__Streptococcaceae;g__Streptococcus;g__Streptococcus thermophilus	0.716704	0.0454482
d__Bacteria;p__Firmicutes;c__Clostridia;o__Peptostreptococcales;f__Natronincolaceae;g__Clostridium;g__Clostridium aceticum	d__Bacteria;p__Firmicutes;c__Desulfitobacteriia;o__Desulfitobacteriales;f__Syntrophobotulaceae;g__Syntrophobotulus;g__Syntrophobotulus glycolicus	0.716718	0.0454418
d__Bacteria;p__Firmicutes;c__Clostridia;o__Oscillospirales;f__Ruminococcaceae;g__Massilioclostridium;g__Massilioclostridium methylpentosum	d__Bacteria;p__Firmicutes;c__Clostridia;o__Lachnospirales;f__Lachnospiraceae;g__Hungatella;g__Hungatella celerecrescens	0.716742	0.0454312
d__Bacteria;p__Cyanobacteria;c__Cyanobacteriia;o__Cyanobacteriales;f__Nostocaceae;g__Nostoc;g__Nostoc sp002949735	d__Bacteria;p__Firmicutes;c__Clostridia;o__Oscillospirales;f__Oscillospiraceae;g__Flavonifractor;g__Flavonifractor sp002159175	0.716746	0.0454293
d__Bacteria;p__Firmicutes;c__Clostridia;o__Acetivibrionales;f__Acetivibrionaceae;g__Acetivibrio;g__Acetivibrio cellulolyticus	d__Bacteria;p__Firmicutes;c__Clostridia;o__Lachnospirales;f__Lachnospiraceae;g__Butyrivibrio;g__Butyrivibrio proteoclasticus	0.716774	0.045417
d__Bacteria;p__Bacteroidota;c__Bacteroidia;o__Bacteroidales;f__Bacteroidaceae;g__Prevotella;g__Prevotella sp002933775	d__Bacteria;p__Actinobacteriota;c__Actinobacteria;o__Actinomycetales;f__Bifidobacteriaceae;g__Bifidobacterium;g__Bifidobacterium pseudolongum	0.716788	0.0454108
d__Bacteria;p__Firmicutes;c__Desulfotomaculia;o__Desulfotomaculales;f__Desulfotomaculaceae;g__Desulfotomaculum;g__Desulfotomaculum ferrireducens	d__Bacteria;p__Firmicutes;c__Bacilli;o__Erysipelotrichales;f__Erysipelatoclostridiaceae;g__Erysipelatoclostridium;g__Erysipelatoclostridium ramosum	0.716789	0.0454103
d__Bacteria;p__Proteobacteria;c__Alphaproteobacteria;o__Holosporales;f__Holosporaceae;g__Holospora;g__Holospora curviuscula	d__Bacteria;p__Desulfobacterota;c__Desulfovibrionia;o__Desulfovibrionales;f__Desulfovibrionaceae;g__Desulfovibrio;g__Desulfovibrio vulgaris	0.716813	0.0453996
d__Bacteria;p__Firmicutes;c__Clostridia;o__Lachnospirales;f__Lachnospiraceae;g__Blautia;g__Blautia obeum	d__Bacteria;p__Firmicutes;c__Bacilli;o__Erysipelotrichales;f__Erysipelotrichaceae;g__Holdemania;g__Holdemania sp900120005	0.716826	0.0453942
d__Bacteria;p__Firmicutes;c__Clostridia;o__Lachnospirales;f__Lachnospiraceae;g__Blautia;g__Blautia obeum	d__Bacteria;p__Firmicutes;c__Clostridia;o__Oscillospirales;f__Acutalibacteraceae;g__Clostridium;g__Clostridium minihomine	0.71683	0.0453924
d__Bacteria;p__Firmicutes;c__Clostridia;o__Acetivibrionales;f__Acetivibrionaceae;g__Herbivorax;g__Herbivorax saccincola	d__Bacteria;p__Actinobacteriota;c__Coriobacteriia;o__Coriobacteriales;f__Eggerthellaceae;g__Adlercreutzia;g__Adlercreutzia caecimuris	0.716841	0.0453875
d__Bacteria;p__Firmicutes;c__TC1;o__TC1;f__TC1;g__TC1	d__Bacteria;p__Firmicutes;c__Clostridia;o__Oscillospirales;f__Acutalibacteraceae;g__GCA-900066995	0.716864	0.0453773
d__Bacteria;p__Firmicutes;c__Bacilli;o__Lactobacillales;f__Enterococcaceae;g__Enterococcus;g__Enterococcus asini	d__Bacteria;p__Cyanobacteria;c__Cyanobacteriia;o__Cyanobacteriales;f__Nostocaceae;g__Cylindrospermum;g__Cylindrospermum stagnale	0.716867	0.045376
d__Bacteria;p__Firmicutes;c__Desulfitobacteriia;o__Desulfitobacteriales;f__Desulfitobacteriaceae;g__Desulfitobacterium;g__Desulfitobacterium hafniense	d__Bacteria;p__Bacteroidota;c__Bacteroidia;o__Bacteroidales;f__Dysgonomonadaceae;g__Dysgonomonas;g__Dysgonomonas macrotermitis	0.716883	0.0453687
d__Bacteria;p__Proteobacteria;c__Gammaproteobacteria;o__Enterobacterales;f__Enterobacteriaceae	d__Bacteria;p__Firmicutes;c__Bacilli;o__Mycoplasmatales;f__Mycoplasmataceae	0.716899	0.0453619
d__Bacteria;p__Firmicutes;c__Negativicutes;o__Acidaminococcales	d__Bacteria;p__Firmicutes;c__Desulfitobacteriia;o__Desulfitobacteriales	0.716911	0.0453563
d__Bacteria;p__Firmicutes;c__Clostridia;o__SK-Y3;f__SK-Y3;g__SK-Y3	d__Bacteria;p__Actinobacteriota;c__Coriobacteriia;o__Coriobacteriales;f__Eggerthellaceae;g__Enteroscipio	0.716925	0.0453502
d__Bacteria;p__Firmicutes;c__Clostridia;o__Eubacteriales;f__Anaerofustaceae;g__Anaerofustis;g__Anaerofustis stercorihominis	d__Bacteria;p__Firmicutes;c__Clostridia;o__Lachnospirales;f__Lachnospiraceae;g__Dorea;g__Dorea phocaeense	0.716951	0.0453387
d__Bacteria;p__Firmicutes;c__Clostridia;o__Lachnospirales;f__Lachnospiraceae;g__Anaerocolumna;g__Anaerocolumna sp000702945	d__Bacteria;p__Firmicutes;c__Clostridia;o__Lachnospirales;f__Lachnospiraceae;g__Hungatella;g__Hungatella indolis	0.716979	0.0453263
d__Bacteria;p__Firmicutes;c__Bacilli;o__Erysipelotrichales;f__Erysipelotrichaceae;g__Erysipelothrix;g__Erysipelothrix rhusiopathiae	d__Bacteria;p__Firmicutes;c__Clostridia;o__Lachnospirales;f__Lachnospiraceae;g__COE1;g__COE1 sp000403335	0.716992	0.0453207
d__Bacteria;p__Firmicutes;c__Clostridia;o__Acetivibrionales;f__Acetivibrionaceae;g__Ruminiclostridium	d__Bacteria;p__Bacteroidota;c__Bacteroidia;o__Bacteroidales;f__Bacteroidaceae;g__Bacteroides	0.71702	0.045308
d__Bacteria;p__Firmicutes;c__Clostridia;o__Lachnospirales;f__Lachnospiraceae;g__Roseburia;g__Roseburia hominis	d__Bacteria;p__Firmicutes;c__Clostridia;o__Peptostreptococcales;f__Anaerovoracaceae;g__Eubacterium;g__Eubacterium sulci	0.717106	0.0452701
d__Bacteria;p__Bacteroidota;c__Bacteroidia;o__Bacteroidales;f__Marinifilaceae;g__Butyricimonas;g__Butyricimonas sp002161485	d__Bacteria;p__Firmicutes;c__Desulfitobacteriia;o__Desulfitobacteriales;f__Desulfitobacteriaceae;g__Desulfosporosinus;g__Desulfosporosinus youngiae	0.717146	0.0452523
d__Bacteria;p__Firmicutes;c__Bacilli;o__Erysipelotrichales;f__Erysipelotrichaceae;g__Dielma;g__Dielma fastidiosa	d__Bacteria;p__Firmicutes;c__Desulfotomaculia;o__Desulfotomaculales;f__Desulfotomaculaceae;g__Desulfotomaculum;g__Desulfotomaculum acetoxidans	0.717163	0.0452446
d__Bacteria;p__Firmicutes;c__Bacilli;o__Mycoplasmatales;f__Mycoplasmataceae;g__Spiroplasma;g__Spiroplasma citri	d__Bacteria;p__Firmicutes;c__Bacilli;o__Mycoplasmatales;f__Mycoplasmataceae;g__Spiroplasma;g__Spiroplasma chrysopicola	0.717177	0.0452385
d__Bacteria;p__Firmicutes;c__Clostridia;o__Oscillospirales;f__Oscillospiraceae;g__Lawsonibacter;g__Lawsonibacter sp000492175	d__Bacteria;p__Firmicutes;c__Clostridia;o__Oscillospirales;f__Ruminococcaceae;g__Negativibacillus;g__Negativibacillus massiliensis	0.717208	0.0452249
d__Bacteria;p__Bacteroidota;c__Bacteroidia;o__Bacteroidales;f__Rikenellaceae;g__Alistipes;g__Alistipes putredinis	d__Bacteria;p__Firmicutes;c__Clostridia;o__Lachnospirales;f__Lachnospiraceae;g__Faecalicatena;g__Faecalicatena sp900120155	0.717213	0.0452226
d__Bacteria;p__Firmicutes;c__Bacilli;o__Staphylococcales;f__Staphylococcaceae;g__Staphylococcus;g__Staphylococcus piscifermentans	d__Bacteria;p__Cyanobacteria;c__Cyanobacteriia;o__Leptolyngbyales;f__Leptolyngbyaceae;g__Leptolyngbya;g__Leptolyngbya boryana	0.717232	0.0452145
d__Bacteria;p__Firmicutes;c__Clostridia;o__Lachnospirales;f__Lachnospiraceae;g__Eubacterium;g__Eubacterium hallii	d__Bacteria;p__Bacteroidota;c__Bacteroidia;o__Bacteroidales;f__Bacteroidaceae;g__Alloprevotella;g__Alloprevotella rava	0.717335	0.0451688
NOR	d__Bacteria;p__Firmicutes;c__Clostridia;o__Lachnospirales;f__Lachnospiraceae;g__Clostridium;g__Clostridium sp000155435	0.717356	0.0451595
d__Bacteria;p__Bacteroidota;c__Bacteroidia;o__Bacteroidales;f__Bacteroidaceae;g__Prevotella;g__Prevotella sp003043945	d__Bacteria;p__Firmicutes;c__Clostridia;o__Lachnospirales;f__Lachnospiraceae;g__Coprococcus;g__Coprococcus sp000154245	0.717435	0.0451246
d__Bacteria;p__Firmicutes;c__Bacilli;o__Erysipelotrichales;f__Erysipelotrichaceae;g__Absiella;g__Absiella sp000163515	d__Bacteria;p__Firmicutes;c__Clostridia;o__Lachnospirales;f__Lachnospiraceae;g__Blautia;g__Blautia coccoides	0.717457	0.045115
d__Bacteria;p__Actinobacteriota;c__Coriobacteriia;o__Coriobacteriales;f__Eggerthellaceae;g__Eggerthella;g__Eggerthella timonensis	d__Bacteria;p__Firmicutes;c__Clostridia;o__Peptostreptococcales;f__Anaerovoracaceae;g__Eubacterium;g__Eubacterium sulci	0.717526	0.0450843
d__Bacteria;p__Firmicutes;c__Clostridia;o__Lachnospirales;f__Lachnospiraceae;g__TF01-11;g__TF01-11 sp001414325	d__Bacteria;p__Firmicutes;c__Clostridia;o__Oscillospirales;f__Ruminococcaceae;g__Neobitarella;g__Neobitarella massiliensis	0.717529	0.0450832
d__Bacteria;p__Bacteroidota;c__Bacteroidia;o__Bacteroidales;f__Rikenellaceae;g__Alistipes;g__Alistipes shahii	d__Bacteria;p__Firmicutes;c__Clostridia;o__Lachnospirales;f__Lachnospiraceae;g__Dorea;g__Dorea phocaeense	0.717533	0.0450812
d__Bacteria;p__Firmicutes;c__Bacilli;o__Erysipelotrichales;f__Erysipelotrichaceae;g__Faecalibaculum;g__Faecalibaculum rodentium	d__Bacteria;p__Cyanobacteria;c__Cyanobacteriia;o__Cyanobacteriales;f__Chroococcidiopsidaceae;g__Chroogloeocystis;g__Chroogloeocystis sp002964865	0.717537	0.0450795
d__Bacteria;p__Firmicutes;c__Clostridia;o__Tissierellales;f__Gottschalkiaceae;g__Gottschalkia;g__Gottschalkia acidurici	d__Bacteria;p__Firmicutes;c__Desulfotomaculia;o__Desulfotomaculales;f__Desulfotomaculaceae;g__Desulfotomaculum;g__Desulfotomaculum ferrireducens	0.717539	0.0450789
d__Bacteria;p__Firmicutes;c__Clostridia;o__Clostridiales;f__Clostridiaceae;g__Clostridium;g__Clostridium ljungdahlii	d__Bacteria;p__Bacteroidota;c__Bacteroidia;o__Bacteroidales;f__Bacteroidaceae;g__Prevotella;g__Prevotella oryzae	0.717565	0.0450671
d__Bacteria;p__Firmicutes;c__Clostridia;o__Lachnospirales;f__Lachnospiraceae;g__Clostridium;g__Clostridium clostridioforme	d__Bacteria;p__Firmicutes;c__Clostridia;o__Lachnospirales;f__Lachnospiraceae;g__Herbinix;g__Herbinix luporum	0.717584	0.0450589
d__Bacteria;p__Firmicutes;c__Bacilli;o__Mycoplasmatales;f__Mycoplasmataceae;g__Spiroplasma;g__Spiroplasma mirum	d__Bacteria;p__Firmicutes;c__Bacilli;o__Mycoplasmatales;f__Mycoplasmataceae;g__Spiroplasma;g__Spiroplasma syrphidicola	0.717603	0.0450506
d__Bacteria;p__Firmicutes;c__Bacilli;o__Acholeplasmatales;f__Acholeplasmataceae;g__Acholeplasma;g__Acholeplasma palmae	d__Bacteria;p__Firmicutes;c__Bacilli;o__Erysipelotrichales;f__Erysipelotrichaceae;g__Anaerorhabdus;g__Anaerorhabdus furcosa	0.717617	0.0450443
d__Bacteria;p__Firmicutes;c__Clostridia;o__Lachnospirales;f__Lachnospiraceae;g__TF01-11	d__Bacteria;p__Firmicutes;c__Clostridia;o__Lachnospirales;f__Lachnospiraceae;g__Clostridium	0.717622	0.0450423
d__Bacteria;p__Firmicutes;c__Clostridia;o__Oscillospirales;f__Oscillospiraceae;g__Lawsonibacter;g__Lawsonibacter asaccharolyticus	d__Bacteria;p__Firmicutes;c__Clostridia;o__Oscillospirales;f__Oscillospiraceae;g__Oscillibacter;g__Oscillibacter sp900066435	0.717622	0.0450423
d__Bacteria;p__Bacteroidota;c__Bacteroidia;o__Bacteroidales;f__Rikenellaceae;g__Alistipes;g__Alistipes sp900290115	d__Bacteria;p__Firmicutes;c__Bacilli;o__Lactobacillales;f__Streptococcaceae;g__Streptococcus;g__Streptococcus salivarius	0.717641	0.0450337
d__Bacteria;p__Firmicutes;c__Clostridia;o__Lachnospirales;f__Lachnospiraceae;g__COE1	d__Bacteria;p__Firmicutes;c__Bacilli;o__Izemoplasmatales;f__Izemoplasmataceae;g__Izemoplasma	0.717671	0.0450204
d__Bacteria;p__Firmicutes;c__Clostridia;o__Acetivibrionales;f__Acetivibrionaceae;g__Ruminiclostridium	d__Bacteria;p__Firmicutes;c__Clostridia;o__SK-Y3;f__SK-Y3;g__SK-Y3	0.717686	0.0450137
d__Bacteria;p__Firmicutes;c__Clostridia;o__Lachnospirales;f__Lachnospiraceae;g__Hungatella;g__Hungatella guttoideum	d__Bacteria;p__Firmicutes;c__Clostridia;o__Lachnospirales;f__Vallitaleaceae;g__Vallitalea;g__Vallitalea guaymasensis	0.717706	0.0450052
d__Bacteria;p__Firmicutes;c__Clostridia;o__Clostridiales;f__Clostridiaceae;g__Clostridium	d__Bacteria;p__Bacteroidota;c__Bacteroidia;o__Bacteroidales;f__Marinifilaceae;g__Odoribacter	0.717767	0.0449781
d__Bacteria;p__Firmicutes;c__Bacilli;o__Paenibacillales;f__Paenibacillaceae	d__Bacteria;p__Firmicutes;c__Clostridia;o__Tissierellales;f__Gottschalkiaceae	0.717768	0.0449776
d__Bacteria;p__Bacteroidota;c__Bacteroidia;o__Bacteroidales;f__Bacteroidaceae;g__Bacteroides;g__Bacteroides thetaiotaomicron	d__Bacteria;p__Firmicutes;c__Clostridia;o__Saccharofermentanales;f__Fastidiosipilaceae;g__Fastidiosipila;g__Fastidiosipila sanguinis	0.717773	0.0449757
d__Bacteria;p__Proteobacteria;c__Gammaproteobacteria;o__Pseudomonadales;f__Pseudomonadaceae;g__Pseudomonas	d__Bacteria;p__Firmicutes;c__Clostridia;o__Lachnospirales;f__Lachnospiraceae;g__COE1	0.71781	0.0449591
d__Bacteria;p__Firmicutes;c__Clostridia;o__Oscillospirales;f__Ruminococcaceae;g__Phocea	d__Bacteria;p__Firmicutes;c__Bacilli;o__Mycoplasmatales;f__Mycoplasmataceae;g__Spiroplasma	0.717837	0.0449475
d__Bacteria;p__Bacteroidota;c__Bacteroidia;o__Bacteroidales;f__Rikenellaceae;g__Alistipes;g__Alistipes sp002159375	d__Bacteria;p__Bacteroidota;c__Bacteroidia;o__Bacteroidales;f__Bacteroidaceae;g__Bacteroides;g__Bacteroides coprocola	0.717859	0.0449378
d__Bacteria;p__Firmicutes;c__Bacilli;o__Lactobacillales;f__Lactobacillaceae;g__Pediococcus	d__Bacteria;p__Firmicutes;c__Clostridia;o__Oscillospirales;f__Butyricicoccaceae;g__Agathobaculum	0.717873	0.0449316
d__Bacteria;p__Firmicutes;c__Bacilli;o__Lactobacillales;f__Lactobacillaceae;g__Pediococcus;g__Pediococcus inopinatus	d__Bacteria;p__Firmicutes;c__Bacilli;o__Mycoplasmatales;f__Mycoplasmataceae;g__Entomoplasma;g__Entomoplasma ellychniae	0.717886	0.0449256
d__Bacteria;p__Bacteroidota;c__Bacteroidia;o__Bacteroidales;f__Rikenellaceae;g__Alistipes;g__Alistipes sp002159375	d__Bacteria;p__Bacteroidota;c__Bacteroidia;o__Bacteroidales;f__Bacteroidaceae;g__Bacteroides;g__Bacteroides togonis	0.7179	0.0449195
d__Bacteria;p__Firmicutes;c__TC1;o__TC1;f__TC1;g__TC1;g__TC1 sp001584725	d__Bacteria;p__Firmicutes;c__Clostridia;o__Oscillospirales;f__Acutalibacteraceae;g__GCA-900066995;g__GCA-900066995 sp900291955	0.717905	0.0449175
d__Bacteria;p__Firmicutes;c__Clostridia;o__Lachnospirales;f__Lachnospiraceae;g__Blautia;g__Blautia sp900120295	d__Bacteria;p__Firmicutes;c__Clostridia;o__Oscillospirales;f__Ruminococcaceae;g__Massilimaliae;g__Massilimaliae timonensis	0.717966	0.0448906
d__Bacteria;p__Bacteroidota;c__Bacteroidia;o__Bacteroidales;f__Coprobacteraceae;g__Coprobacter;g__Coprobacter secundus	d__Bacteria;p__Firmicutes;c__Bacilli;o__Lactobacillales;f__Enterococcaceae;g__Enterococcus;g__Enterococcus faecalis	0.717968	0.0448895
d__Bacteria;p__Firmicutes;c__Bacilli;o__Lactobacillales;f__Lactobacillaceae;g__Lactobacillus;g__Lactobacillus crispatus	d__Bacteria;p__Bacteroidota;c__Bacteroidia;o__Bacteroidales;f__Bacteroidaceae;g__Prevotellamassilia;g__Prevotellamassilia timonensis	0.718011	0.0448708
d__Bacteria;p__Firmicutes;c__Dehalobacteriia;o__Dehalobacteriales;f__Dehalobacteriaceae;g__Dehalobacterium	d__Bacteria;p__Firmicutes;c__Negativicutes;o__Acidaminococcales;f__Acidaminococcaceae;g__Acidaminococcus	0.718015	0.044869
d__Bacteria;p__Firmicutes;c__Clostridia;o__Lachnospirales;f__Lachnospiraceae;g__COE1;g__COE1 sp000403335	d__Bacteria;p__Firmicutes;c__Bacilli;o__Izemoplasmatales;f__Izemoplasmataceae;g__Izemoplasma;g__Izemoplasma sp000755705	0.71802	0.0448668
d__Bacteria;p__Firmicutes;c__Clostridia;o__Oscillospirales;f__Oscillospiraceae;g__Oscillibacter;g__Oscillibacter sp000403435	d__Bacteria;p__Firmicutes;c__Bacilli;o__Erysipelotrichales;f__Erysipelotrichaceae;g__Allobaculum;g__Allobaculum stercoricanis	0.718048	0.0448545
d__Bacteria;p__Firmicutes;c__Bacilli;o__Mycoplasmatales;f__Mycoplasmataceae;g__Mycoplasma;g__Mycoplasma yeatsii	d__Bacteria;p__Actinobacteriota;c__Coriobacteriia;o__Coriobacteriales;f__Eggerthellaceae;g__Raoultibacter;g__Raoultibacter massiliensis	0.718092	0.0448352
d__Bacteria;p__Firmicutes;c__Clostridia;o__Oscillospirales;f__Oscillospiraceae;g__Oscillibacter;g__Oscillibacter ruminantium	d__Bacteria;p__Firmicutes;c__Bacilli;o__Mycoplasmatales;f__Mycoplasmataceae;g__Spiroplasma;g__Spiroplasma melliferum	0.718123	0.0448214
d__Bacteria;p__Firmicutes;c__Clostridia;o__Oscillospirales;f__Acutalibacteraceae;g__UBA4871;g__UBA4871 sp002119605	d__Bacteria;p__Firmicutes;c__Clostridia;o__Oscillospirales;f__Ruminococcaceae;g__Faecalibacterium;g__Faecalibacterium prausnitzii	0.718145	0.0448118
d__Bacteria;p__Firmicutes;c__Clostridia;o__Lachnospirales;f__Lachnospiraceae;g__Dorea;g__Dorea sp000403475	d__Bacteria;p__Firmicutes;c__Clostridia;o__Lachnospirales;f__Lachnospiraceae;g__Clostridium;g__Clostridium bolteae	0.718197	0.0447888
d__Bacteria;p__Firmicutes;c__Clostridia;o__Lachnospirales;f__Lachnospiraceae;g__Blautia;g__Blautia wexlerae	d__Bacteria;p__Firmicutes;c__Clostridia;o__Lachnospirales;f__Lachnospiraceae;g__Eubacterium;g__Eubacterium sp000270305	0.71822	0.0447788
d__Bacteria;p__Proteobacteria;c__Gammaproteobacteria;o__Burkholderiales;f__Burkholderiaceae;g__Turicimonas;g__Turicimonas muris	d__Bacteria;p__Proteobacteria;c__Gammaproteobacteria;o__Pseudomonadales;f__Moraxellaceae;g__Acinetobacter;g__Acinetobacter johnsonii	0.718235	0.0447721
d__Bacteria;p__Firmicutes;c__Bacilli;o__Erysipelotrichales;f__Erysipelotrichaceae;g__Holdemania;g__Holdemania sp900120005	d__Bacteria;p__Firmicutes;c__Clostridia;o__Lachnospirales;f__Lachnospiraceae;g__Blautia;g__Blautia hansenii	0.718306	0.0447412
d__Bacteria;p__Firmicutes;c__Bacilli;o__Erysipelotrichales;f__Erysipelatoclostridiaceae;g__Coprobacillus	d__Bacteria;p__Proteobacteria;c__Gammaproteobacteria;o__Burkholderiales;f__Burkholderiaceae;g__Parasutterella	0.718314	0.0447376
d__Bacteria;p__Firmicutes;c__Clostridia;o__Lachnospirales;f__Lachnospiraceae;g__Blautia;g__Blautia sp900120295	d__Bacteria;p__Firmicutes;c__Bacilli;o__Mycoplasmatales;f__Mycoplasmataceae;g__Spiroplasma;g__Spiroplasma poulsonii	0.718339	0.0447265
[truncated: 8,179 more rows]
